# Supplementary material for: Poly[bis­(1,3-dimethyl-1,3-diazinan-2-one)(2,5-dioxidoterephthalato)zirconium(IV)]
Source: Acta Crystallogr Sect E Struct Rep Online. 2013 Feb 16;69(Pt 3):m153. doi: 10.1107/S1600536813003437 (PMC3588472; doi:10.1107/S1600536813003437)
Supplement: Supplementary file 1 [file e-69-0m153-sup1.cif]

##############################################################################
#                                                                            #
# This CIF contains the data in a paper accepted for publication in          #
# Acta Crystallographica Section E. It conforms to the requirements of       #
# Notes for Authors for Acta Crystallographica Section E, and has been       #
# peer reviewed under the auspices of the IUCr Commission on Journals.       #
#                                                                            #
# Full details of the Crystallographic Information File format               #
# are given in the paper "The Crystallographic Information File (CIF):       #
# a New Standard Archive File for Crystallography" by S. R. Hall, F. H.      #
# Allen and I. D. Brown [Acta Cryst. (1991), A47, 655-685].                  #
#                                                                            #
# The current version of the core CIF dictionary is obtainable from          #
# ftp://ftp.iucr.org/pub/cif_core.dic.                                       #
#                                                                            #
# Software is freely available for graphical display of the structure(s)     #
# in this CIF. For information consult the CIF software page                 #
# http://www.iucr.org/resources/cif/software.                                #
#                                                                            #
# This file may be used for bona fide research purposes within the           #
# scientific community so long as proper attribution is given to the journal # 
# article from which it was obtained.                                        #
#                                                                            #
##############################################################################
data_I
_audit_creation_method     SHELXL-97
_chemical_name_systematic
;\
Poly[bis(1,3-dimethyl-1,3-diazinan-2-one)(2,5-\
dioxidoterephthalato)zirconium(IV)]
;
_chemical_name_common     ?
_chemical_formula_moiety     'C20 H26 N4 O8 Zr'
_chemical_formula_sum     'C20 H26 N4 O8 Zr'
_chemical_formula_iupac     '[Zr (C8 H2 O6) (C6 H12 N2 O)2]'
_chemical_formula_weight     541.67
_chemical_melting_point     ?
_symmetry_cell_setting     monoclinic
_symmetry_space_group_name_H-M     'C 2/c'
loop_
    _symmetry_equiv_pos_as_xyz
    'x, y, z'
    '-x, y, -z+1/2'
    'x+1/2, y+1/2, z'
    '-x+1/2, y+1/2, -z+1/2'
    '-x, -y, -z'
    'x, -y, z-1/2'
    '-x+1/2, -y+1/2, -z'
    'x+1/2, -y+1/2, z-1/2'
_cell_length_a     18.761(2)
_cell_length_b     8.4049(10)
_cell_length_c     14.8816(17)
_cell_angle_alpha     90.00
_cell_angle_beta     102.2390(10)
_cell_angle_gamma     90.00
_cell_volume     2293.3(5)
_cell_formula_units_Z     4
_cell_measurement_reflns_used     2840
_cell_measurement_theta_min     2.8
_cell_measurement_theta_max     24.34
_cell_measurement_temperature     293(2)
_exptl_crystal_description     'Block'
_exptl_crystal_colour     'colourless'
_exptl_crystal_size_max     0.10
_exptl_crystal_size_mid     0.08
_exptl_crystal_size_min     0.06
_exptl_crystal_density_diffrn     1.569
_exptl_crystal_density_meas     ?
_exptl_crystal_density_method     'not measured'
_exptl_crystal_F_000     1112
_exptl_absorpt_coefficient_mu     0.533
_exptl_absorpt_correction_type     multi-scan
_exptl_absorpt_process_details     '(SADABS; Bruker, 2003)'
_exptl_absorpt_correction_T_min     0.9486
_exptl_absorpt_correction_T_max     0.9687
_exptl_special_details     ?
_diffrn_ambient_temperature     293(2)
_diffrn_radiation_type     MoK\a
_diffrn_radiation_wavelength     0.71073
_diffrn_radiation_source     'fine-focus sealed tube'
_diffrn_radiation_monochromator     graphite
_diffrn_measurement_device_type     'Bruker SMART CCD'
_diffrn_measurement_method     'phi and omega scans'
_diffrn_detector_area_resol_mean     ?
_diffrn_reflns_number     8477
_diffrn_reflns_av_R_equivalents     0.0242
_diffrn_reflns_av_sigmaI/netI     0.0269
_diffrn_reflns_theta_min     2.22
_diffrn_reflns_theta_max     28.82
_diffrn_reflns_theta_full     25.00
_diffrn_measured_fraction_theta_max     0.909
_diffrn_measured_fraction_theta_full     0.986
_diffrn_reflns_limit_h_min     -24
_diffrn_reflns_limit_h_max     25
_diffrn_reflns_limit_k_min     -10
_diffrn_reflns_limit_k_max     10
_diffrn_reflns_limit_l_min     -19
_diffrn_reflns_limit_l_max     20
_diffrn_standards_number     ?
_diffrn_standards_interval_count     ?
_diffrn_standards_interval_time     ?
_diffrn_standards_decay_%     ?
_refine_special_details
;
Refinement of <i>F</i>^2^ against ALL reflections. The weighted <i>R</i>-factor
<i>wR</i> and goodness of fit <i>S</i> are based on <i>F</i>^2^, conventional
<i>R</i>-factors <i>R</i> are based on <i>F</i>, with <i>F</i> set to zero for
negative <i>F</i>^2^. The threshold expression of <i>F</i>^2^ >
2\s(<i>F</i>^2^) is used only for calculating <i>R</i>-factors(gt) <i>etc</i>.
and is not relevant to the choice of reflections for refinement.
<i>R</i>-factors based on <i>F</i>^2^ are statistically about twice as large
as those based on <i>F</i>, and <i>R</i>- factors based on ALL data will be
even larger.
;
_reflns_number_total     2730
_reflns_number_gt     2437
_reflns_threshold_expression     I>2\s(I)
_refine_ls_structure_factor_coef     Fsqd
_refine_ls_matrix_type     full
_refine_ls_R_factor_all     0.0445
_refine_ls_R_factor_gt     0.0377
_refine_ls_wR_factor_gt     0.0911
_refine_ls_wR_factor_ref     0.0961
_refine_ls_goodness_of_fit_ref     1.071
_refine_ls_restrained_S_all     1.071
_refine_ls_number_reflns     2730
_refine_ls_number_parameters     150
_refine_ls_number_restraints     0
_refine_ls_hydrogen_treatment     constr
_refine_ls_weighting_scheme     calc
_refine_ls_weighting_details
         'calc w=1/[\s^2^(Fo^2^)+(0.0462P)^2^+2.0694P] where P=(Fo^2^+2Fc^2^)/3'
_atom_sites_solution_hydrogens     geom
_atom_sites_solution_primary     direct
_atom_sites_solution_secondary     difmap
_refine_ls_shift/su_max     0.000
_refine_ls_shift/su_mean     0.000
_refine_diff_density_max     0.389
_refine_diff_density_min     -0.316
_refine_ls_extinction_method     none
_refine_ls_extinction_coef     ?
loop_
    _atom_type_symbol
    _atom_type_description
    _atom_type_scat_dispersion_real
    _atom_type_scat_dispersion_imag
    _atom_type_scat_source
    'C' 'C' 0.0033 0.0016
                         'International Tables Vol C Tables 4.2.6.8 and 6.1.1.4'
    'H' 'H' 0.0000 0.0000
                         'International Tables Vol C Tables 4.2.6.8 and 6.1.1.4'
    'N' 'N' 0.0061 0.0033
                         'International Tables Vol C Tables 4.2.6.8 and 6.1.1.4'
    'O' 'O' 0.0106 0.0060
                         'International Tables Vol C Tables 4.2.6.8 and 6.1.1.4'
    'Zr' 'Zr' -2.9673 0.5597
                         'International Tables Vol C Tables 4.2.6.8 and 6.1.1.4'
_computing_data_collection     'SMART (Bruker, 2003)'
_computing_cell_refinement     'SAINT (Bruker, 2003)'
_computing_data_reduction     'SAINT (Bruker, 2003)'
_computing_structure_solution     'SHELXS97 (Sheldrick, 2008)'
_computing_structure_refinement     'SHELXL97 (Sheldrick, 2008)'
_computing_molecular_graphics     'DIAMOND (Brandenburg, 2006)'
_computing_publication_material     'publCIF (Westrip, 2010)'
loop_
    _atom_site_type_symbol
    _atom_site_label
    _atom_site_fract_x
    _atom_site_fract_y
    _atom_site_fract_z
    _atom_site_U_iso_or_equiv
    _atom_site_adp_type
    _atom_site_calc_flag
    _atom_site_refinement_flags
    _atom_site_occupancy
    _atom_site_symmetry_multiplicity
    _atom_site_disorder_assembly
    _atom_site_disorder_group
    C C1 0.01168(12) 0.8750(3) 0.06523(15) 0.0370(5) Uani d . 1 1 . .
    C C2 -0.04708(11) 0.9809(3) 0.06010(16) 0.0389(5) Uani d . 1 1 . .
    C C3 -0.10053(13) 0.9651(4) 0.12208(19) 0.0494(6) Uani d . 1 1 . .
    C C4 0.05755(12) 0.8979(3) 0.00446(16) 0.0409(5) Uani d . 1 1 . .
    H H4 0.0968 0.8292 0.0072 0.049 Uiso calc R 1 1 . .
    C C5 0.13245(14) 0.4514(3) 0.28509(18) 0.0460(6) Uani d . 1 1 . .
    C C6 0.1951(3) 0.2463(6) 0.2172(4) 0.1152(19) Uani d . 1 1 . .
    H H6A 0.1811 0.1438 0.2380 0.138 Uiso calc R 1 1 . .
    H H6B 0.2043 0.2328 0.1559 0.138 Uiso calc R 1 1 . .
    C C7 0.2608(3) 0.3007(6) 0.2785(6) 0.137(3) Uani d . 1 1 . .
    H H7A 0.2813 0.3874 0.2491 0.164 Uiso calc R 1 1 . .
    H H7B 0.2961 0.2146 0.2880 0.164 Uiso calc R 1 1 . .
    C C8 0.25001(19) 0.3551(5) 0.3685(4) 0.0998(15) Uani d . 1 1 . .
    H H8A 0.2447 0.2635 0.4061 0.120 Uiso calc R 1 1 . .
    H H8B 0.2927 0.4139 0.3993 0.120 Uiso calc R 1 1 . .
    C C9 0.1770(2) 0.5490(5) 0.4385(2) 0.0860(12) Uani d . 1 1 . .
    H H9A 0.2201 0.5396 0.4862 0.129 Uiso calc R 1 1 . .
    H H9B 0.1357 0.5104 0.4607 0.129 Uiso calc R 1 1 . .
    H H9C 0.1694 0.6587 0.4211 0.129 Uiso calc R 1 1 . .
    C C10 0.0730(3) 0.3413(7) 0.1388(3) 0.1198(18) Uani d . 1 1 . .
    H H10A 0.0849 0.2712 0.0932 0.180 Uiso calc R 1 1 . .
    H H10B 0.0594 0.4435 0.1117 0.180 Uiso calc R 1 1 . .
    H H10C 0.0331 0.2977 0.1617 0.180 Uiso calc R 1 1 . .
    N N1 0.18563(12) 0.4566(3) 0.35990(19) 0.0583(6) Uani d . 1 1 . .
    N N2 0.13613(17) 0.3589(3) 0.2142(2) 0.0732(8) Uani d . 1 1 . .
    O O1 0.07673(10) 0.5374(2) 0.28218(12) 0.0532(5) Uani d . 1 1 . .
    O O2 -0.07967(9) 0.8873(2) 0.19808(13) 0.0519(5) Uani d . 1 1 . .
    O O3 0.02342(9) 0.7526(2) 0.12481(12) 0.0424(4) Uani d . 1 1 . .
    O O4 -0.16069(11) 1.0250(4) 0.10048(17) 0.0870(9) Uani d . 1 1 . .
    Zr Zr1 0.0000 0.72101(4) 0.2500 0.03776(12) Uani d S 1 2 . .
loop_
    _atom_site_aniso_label
    _atom_site_aniso_U_11
    _atom_site_aniso_U_22
    _atom_site_aniso_U_33
    _atom_site_aniso_U_12
    _atom_site_aniso_U_13
    _atom_site_aniso_U_23
    C1 0.0321(10) 0.0424(14) 0.0359(11) 0.0017(9) 0.0060(8) -0.0032(9)
    C2 0.0295(10) 0.0489(15) 0.0387(12) 0.0026(10) 0.0086(9) -0.0011(10)
    C3 0.0397(13) 0.0587(17) 0.0531(15) 0.0122(12) 0.0173(11) 0.0085(12)
    C4 0.0306(10) 0.0495(15) 0.0432(12) 0.0076(10) 0.0095(9) 0.0001(10)
    C5 0.0470(13) 0.0399(14) 0.0542(15) 0.0022(11) 0.0176(11) 0.0035(11)
    C6 0.145(5) 0.082(3) 0.140(5) 0.039(3) 0.078(4) -0.006(3)
    C7 0.083(3) 0.077(3) 0.277(9) 0.013(2) 0.098(5) -0.021(4)
    C8 0.0489(19) 0.069(3) 0.169(5) 0.0175(18) -0.004(2) 0.017(3)
    C9 0.086(2) 0.094(3) 0.062(2) 0.013(2) -0.0200(18) -0.0037(19)
    C10 0.172(5) 0.107(4) 0.069(3) 0.012(4) 0.001(3) -0.037(3)
    N1 0.0422(12) 0.0490(15) 0.0787(17) 0.0082(10) 0.0014(11) 0.0044(12)
    N2 0.097(2) 0.0551(17) 0.0735(18) 0.0136(16) 0.0320(16) -0.0102(14)
    O1 0.0458(10) 0.0629(13) 0.0478(10) 0.0151(9) 0.0028(8) -0.0043(9)
    O2 0.0445(9) 0.0666(13) 0.0492(10) 0.0150(9) 0.0205(8) 0.0134(9)
    O3 0.0408(9) 0.0467(11) 0.0410(9) 0.0073(7) 0.0117(7) 0.0035(7)
    O4 0.0529(12) 0.134(2) 0.0840(16) 0.0459(14) 0.0373(11) 0.0487(16)
    Zr1 0.03075(17) 0.0470(2) 0.03504(18) 0.000 0.00586(12) 0.000
_geom_special_details
;
All s.u.'s (except the s.u. in the dihedral angle between two l.s. planes) are
estimated using the full covariance matrix. The cell s.u.'s are taken into
account individually in the estimation of s.u.'s in distances, angles and
torsion angles; correlations between s.u.'s in cell parameters are only used
when they are defined by crystal symmetry. An approximate (isotropic)
treatment of cell s.u.'s is used for estimating s.u.'s involving l.s. planes.
;
loop_
    _geom_bond_atom_site_label_1
    _geom_bond_atom_site_label_2
    _geom_bond_site_symmetry_2
    _geom_bond_distance
    _geom_bond_publ_flag
    C1 O3 . 1.346(3) ?
    C1 C4 . 1.388(3) ?
    C1 C2 . 1.406(3) ?
    C2 C4 5_575 1.386(3) ?
    C2 C3 . 1.505(3) ?
    C3 O4 . 1.215(3) ?
    C3 O2 . 1.293(3) ?
    C4 C2 5_575 1.386(3) ?
    C4 H4 . 0.9300 ?
    C5 O1 . 1.264(3) ?
    C5 N2 . 1.325(4) ?
    C5 N1 . 1.329(3) ?
    C6 C7 . 1.443(8) ?
    C6 N2 . 1.449(5) ?
    C6 H6A . 0.9700 ?
    C6 H6B . 0.9700 ?
    C7 C8 . 1.470(8) ?
    C7 H7A . 0.9700 ?
    C7 H7B . 0.9700 ?
    C8 N1 . 1.462(4) ?
    C8 H8A . 0.9700 ?
    C8 H8B . 0.9700 ?
    C9 N1 . 1.442(4) ?
    C9 H9A . 0.9600 ?
    C9 H9B . 0.9600 ?
    C9 H9C . 0.9600 ?
    C10 N2 . 1.456(5) ?
    C10 H10A . 0.9600 ?
    C10 H10B . 0.9600 ?
    C10 H10C . 0.9600 ?
    Zr1 O1 . 2.0955(18) y
    Zr2 O2 . 2.0723(18) y
    Zr3 O3 . 2.0203(17) y
    Zr1 O3 2 2.0203(17) ?
    Zr1 O2 2 2.0723(18) ?
    Zr1 O1 2 2.0955(18) ?
loop_
    _geom_angle_atom_site_label_1
    _geom_angle_atom_site_label_2
    _geom_angle_atom_site_label_3
    _geom_angle_site_symmetry_1
    _geom_angle_site_symmetry_3
    _geom_angle
    _geom_angle_publ_flag
    O3 C1 C4 . . 119.9(2) ?
    O3 C1 C2 . . 122.5(2) ?
    C4 C1 C2 . . 117.7(2) ?
    C4 C2 C1 5_575 . 119.8(2) ?
    C4 C2 C3 5_575 . 118.3(2) ?
    C1 C2 C3 . . 121.8(2) ?
    O4 C3 O2 . . 122.2(2) ?
    O4 C3 C2 . . 120.2(2) ?
    O2 C3 C2 . . 117.6(2) ?
    C2 C4 C1 5_575 . 122.5(2) ?
    C2 C4 H4 5_575 . 118.7 ?
    C1 C4 H4 . . 118.7 ?
    O1 C5 N2 . . 119.4(3) ?
    O1 C5 N1 . . 118.6(2) ?
    N2 C5 N1 . . 122.0(3) ?
    C7 C6 N2 . . 110.9(4) ?
    C7 C6 H6A . . 109.5 ?
    N2 C6 H6A . . 109.5 ?
    C7 C6 H6B . . 109.5 ?
    N2 C6 H6B . . 109.5 ?
    H6A C6 H6B . . 108.0 ?
    C6 C7 C8 . . 114.2(4) ?
    C6 C7 H7A . . 108.7 ?
    C8 C7 H7A . . 108.7 ?
    C6 C7 H7B . . 108.7 ?
    C8 C7 H7B . . 108.7 ?
    H7A C7 H7B . . 107.6 ?
    N1 C8 C7 . . 111.9(4) ?
    N1 C8 H8A . . 109.2 ?
    C7 C8 H8A . . 109.2 ?
    N1 C8 H8B . . 109.2 ?
    C7 C8 H8B . . 109.2 ?
    H8A C8 H8B . . 107.9 ?
    N1 C9 H9A . . 109.5 ?
    N1 C9 H9B . . 109.5 ?
    H9A C9 H9B . . 109.5 ?
    N1 C9 H9C . . 109.5 ?
    H9A C9 H9C . . 109.5 ?
    H9B C9 H9C . . 109.5 ?
    N2 C10 H10A . . 109.5 ?
    N2 C10 H10B . . 109.5 ?
    H10A C10 H10B . . 109.5 ?
    N2 C10 H10C . . 109.5 ?
    H10A C10 H10C . . 109.5 ?
    H10B C10 H10C . . 109.5 ?
    C5 N1 C9 . . 120.3(2) ?
    C5 N1 C8 . . 120.9(3) ?
    C9 N1 C8 . . 118.4(3) ?
    C5 N2 C6 . . 121.8(4) ?
    C5 N2 C10 . . 120.2(3) ?
    C6 N2 C10 . . 116.7(4) ?
    C5 O1 Zr1 . . 162.17(19) ?
    C3 O2 Zr1 . . 136.71(16) ?
    C1 O3 Zr1 . . 132.13(15) ?
    O3 Zr1 O3 . 2 164.90(10) ?
    O3 Zr1 O2 . 2 88.54(7) ?
    O3 Zr1 O2 2 2 81.27(7) ?
    O3 Zr1 O2 . . 81.27(7) ?
    O3 Zr1 O2 2 . 88.54(7) ?
    O2 Zr1 O2 2 . 95.19(12) ?
    O3 Zr1 O1 . 2 99.16(7) ?
    O3 Zr1 O1 2 2 91.97(7) ?
    O2 Zr1 O1 2 2 171.16(7) ?
    O2 Zr1 O1 . 2 90.30(8) ?
    O3 Zr1 O1 . . 91.97(7) ?
    O3 Zr1 O1 2 . 99.16(7) ?
    O2 Zr1 O1 2 . 90.30(8) ?
    O2 Zr1 O1 . . 171.16(7) ?
    O1 Zr1 O1 2 . 85.13(11) ?
loop_
    _geom_torsion_atom_site_label_1
    _geom_torsion_atom_site_label_2
    _geom_torsion_atom_site_label_3
    _geom_torsion_atom_site_label_4
    _geom_torsion_site_symmetry_1
    _geom_torsion_site_symmetry_2
    _geom_torsion_site_symmetry_3
    _geom_torsion_site_symmetry_4
    _geom_torsion
    _geom_torsion_publ_flag
    O3 C1 C2 C4 . . . 5_575 -178.2(2) ?
    C4 C1 C2 C4 . . . 5_575 0.3(4) ?
    O3 C1 C2 C3 . . . . 0.7(4) ?
    C4 C1 C2 C3 . . . . 179.2(2) ?
    C4 C2 C3 O4 5_575 . . . 20.1(4) ?
    C1 C2 C3 O4 . . . . -158.8(3) ?
    C4 C2 C3 O2 5_575 . . . -159.5(3) ?
    C1 C2 C3 O2 . . . . 21.6(4) ?
    O3 C1 C4 C2 . . . 5_575 178.2(2) ?
    C2 C1 C4 C2 . . . 5_575 -0.3(4) ?
    N2 C6 C7 C8 . . . . 47.7(6) ?
    C6 C7 C8 N1 . . . . -44.6(6) ?
    O1 C5 N1 C9 . . . . 4.8(4) ?
    N2 C5 N1 C9 . . . . -175.0(3) ?
    O1 C5 N1 C8 . . . . 177.6(3) ?
    N2 C5 N1 C8 . . . . -2.2(5) ?
    C7 C8 N1 C5 . . . . 21.3(5) ?
    C7 C8 N1 C9 . . . . -165.7(4) ?
    O1 C5 N2 C6 . . . . -173.7(3) ?
    N1 C5 N2 C6 . . . . 6.0(5) ?
    O1 C5 N2 C10 . . . . -7.7(5) ?
    N1 C5 N2 C10 . . . . 172.1(4) ?
    C7 C6 N2 C5 . . . . -28.8(6) ?
    C7 C6 N2 C10 . . . . 164.6(5) ?
    N2 C5 O1 Zr1 . . . . -75.3(7) ?
    N1 C5 O1 Zr1 . . . . 104.9(6) ?
    O4 C3 O2 Zr1 . . . . 160.2(3) ?
    C2 C3 O2 Zr1 . . . . -20.1(4) ?
    C4 C1 O3 Zr1 . . . . 152.68(18) ?
    C2 C1 O3 Zr1 . . . . -28.8(3) ?
    C1 O3 Zr1 O3 . . . 2 -23.03(19) ?
    C1 O3 Zr1 O2 . . . 2 -70.4(2) ?
    C1 O3 Zr1 O2 . . . . 25.1(2) ?
    C1 O3 Zr1 O1 . . . 2 114.0(2) ?
    C1 O3 Zr1 O1 . . . . -160.7(2) ?
    C3 O2 Zr1 O3 . . . . 0.6(3) ?
    C3 O2 Zr1 O3 . . . 2 169.4(3) ?
    C3 O2 Zr1 O2 . . . 2 88.3(3) ?
    C3 O2 Zr1 O1 . . . 2 -98.6(3) ?
    C3 O2 Zr1 O1 . . . . -39.9(6) ?
    C5 O1 Zr1 O3 . . . . 29.7(6) ?
    C5 O1 Zr1 O3 . . . 2 -140.1(6) ?
    C5 O1 Zr1 O2 . . . 2 -58.9(6) ?
    C5 O1 Zr1 O2 . . . . 69.6(9) ?
    C5 O1 Zr1 O1 . . . 2 128.7(6) ?
data_global
_journal_date_recd_electronic     2013-01-07
_journal_date_accepted     2013-02-04
_journal_name_full     'Acta Crystallographica, Section E'
_journal_year     2013
_journal_volume     69
_journal_issue      3
_journal_page_first     m153
_journal_page_last     m153
_journal_paper_category     QM
_journal_paper_doi     10.1107/S1600536813003437
_journal_coeditor_code     HB7026
_publ_contact_author_name     'Matthias Maercz'
_publ_contact_author_address
;
Centre for Materials Science and Nanotechnology, Department of Chemistry,
University of Oslo, PO Box 1126, 0315 Oslo, Norway
;
_publ_contact_author_email     'matthias.maercz@smn.uio.no'
_publ_contact_author_fax     ?
_publ_contact_author_phone     ?
_publ_section_title
;\
Poly[bis(1,3-dimethyl-1,3-diazinan-2-one)(2,5-dioxidoterephthalato)\
zirconium(IV)]
;
loop_
    _publ_author_name
    _publ_author_footnote
    _publ_author_address
    'Maercz, Matthias' .
;
Centre for Materials Science and Nanotechnology, Department of Chemistry,
University of Oslo, PO Box 1126, 0315 Oslo, Norway
;
    'Wragg, David Stephen' .
;
Centre for Materials Science and Nanotechnology &
inGAP National Centre of Research-based Innovation, Department of Chemistry,
University of Oslo, PO Box 1126, 0315 Oslo, Norway
;
    'Dietzel, Pascal Daniel Croumbie' .
;
Department of Chemistry, University of Bergen, PO Box 7803, 5020 Bergen,
Norway
;
    'Fjellv\%ag, Helmer' .
;
Centre for Materials Science and Nanotechnology, Department of Chemistry,
University of Oslo, PO Box 1126, 0315 Oslo, Norway
;
_publ_section_synopsis
;
?
;
