# Supplementary material for: Poly[bis­(1,3-dimethyl-1,3-diazinan-2-one)(2,5-dioxidoterephthalato)zirconium(IV)]
Source: Acta Crystallogr Sect E Struct Rep Online. 2013 Feb 16;69(Pt 3):m153. doi: 10.1107/S1600536813003437 (PMC3588472; doi:10.1107/S1600536813003437)
Supplement: Supplementary file 2 [file e-69-0m153-Isup2.hkl]

#
# h,k,l, Fc-squared, Fo-squared, sigma(Fo-squared) and status flag
#
data_I
_shelx_title ' mm_dhtp368_0m_cc_conv-c2-c in space group P 1'
_shelx_refln_list_code          4
_shelx_F_calc_maximum      268.89
_exptl_crystal_F_000      1112.00
_reflns_d_resolution_high  0.7372
 
loop_
 _symmetry_equiv_pos_as_xyz
 'x, y, z'
 '-x, y, -z+1/2'
 'x+1/2, y+1/2, z'
 '-x+1/2, y+1/2, -z+1/2'
 '-x, -y, -z'
 'x, -y, z-1/2'
 '-x+1/2, -y+1/2, -z'
 'x+1/2, -y+1/2, z-1/2'
 
_cell_length_a    18.7610
_cell_length_b     8.4049
_cell_length_c    14.8816
_cell_angle_alpha  90.000
_cell_angle_beta  102.239
_cell_angle_gamma  90.000
 
_shelx_F_squared_multiplier     1.000
 
loop_
 _refln_index_h
 _refln_index_k
 _refln_index_l
 _refln_F_squared_calc
 _refln_F_squared_meas
 _refln_F_squared_sigma
 _refln_observed_status
   2   0   0    28475.25    31094.21    295.85 o
   4   0   0    12365.35    13059.67    130.50 o
   6   0   0     6745.58     6234.43     65.42 o
   8   0   0     1829.57     1701.42     31.81 o
  10   0   0     3187.71     3036.24     48.35 o
  12   0   0    15706.87    15175.11    149.79 o
  14   0   0     3141.01     3043.52     78.66 o
  16   0   0     4319.30     4171.46     99.61 o
  18   0   0      575.10      632.02     44.29 o
  20   0   0      975.18      879.79     52.45 o
  22   0   0      711.42      788.74     70.27 o
  24   0   0      400.42      407.08     44.12 o
   3   1   0     9558.65    10713.79     79.32 o
   5   1   0      644.92      688.01     13.08 o
   7   1   0     1049.84     1205.45     18.56 o
   9   1   0      460.97      453.31     13.16 o
  11   1   0      540.46      574.77     16.05 o
  13   1   0       11.35       23.99      9.40 o
  15   1   0     1552.69     1555.82     40.88 o
  17   1   0       34.73       57.43     12.42 o
  19   1   0      708.16      681.14     32.70 o
  21   1   0        0.04        8.05      8.03 o
  23   1   0       47.10       35.40     13.94 o
   0   2   0        7.69       -9.05     14.05 o
   2   2   0     8756.82     8840.80     78.93 o
   4   2   0    63425.90    65715.27    465.67 o
   6   2   0     7871.99     7567.99     63.43 o
   8   2   0    26178.18    28575.40    186.16 o
  10   2   0     7289.92     7085.41     85.93 o
  12   2   0     1885.94     1877.25     34.92 o
  14   2   0     2104.00     2073.08     45.67 o
  16   2   0     1230.37     1341.49     39.25 o
  18   2   0      512.87      500.35     28.69 o
  20   2   0      546.43      557.44     38.94 o
  22   2   0      150.66      147.40     28.30 o
  24   2   0      214.99      139.78     46.34 o
   1   3   0     1704.26     1667.52     25.12 o
   3   3   0     1893.60     1869.28     27.56 o
   5   3   0      441.86      392.20     16.89 o
   7   3   0     6010.76     5892.78     58.05 o
   9   3   0      624.11      677.69     19.63 o
  11   3   0       32.61       15.61      7.45 o
  13   3   0      228.59      319.96     17.55 o
  15   3   0        4.30       11.61      7.99 o
  17   3   0      255.04      319.23     28.62 o
  19   3   0     1456.47     1448.67     54.95 o
  21   3   0      272.94      270.73     30.26 o
  23   3   0      146.35      186.11     43.30 o
   0   4   0     9550.00     9379.61    115.99 o
   2   4   0     2587.60     2570.59     41.34 o
   4   4   0     4741.84     4896.02     54.56 o
   6   4   0     9759.38     9820.70     91.60 o
   8   4   0      473.88      342.02     15.28 o
  10   4   0     2464.23     2350.60     39.32 o
  12   4   0      566.34      787.12     24.28 o
  14   4   0       76.42       82.78     16.75 o
  16   4   0      136.78      168.23     28.75 o
  18   4   0      531.88      507.84     35.81 o
  20   4   0      198.54      213.55     44.82 o
  22   4   0      233.58      193.81     34.27 o
   1   5   0     6687.76     6481.31     67.94 o
   3   5   0     5940.67     5803.37     64.41 o
   5   5   0     1612.48     1696.17     36.29 o
   7   5   0      546.43      551.23     19.00 o
   9   5   0     1743.27     1829.46     34.67 o
  11   5   0     2070.61     1964.01     76.95 o
  13   5   0     2211.10     2165.36     96.10 o
  15   5   0     2564.08     2502.77    126.48 o
  17   5   0      703.09      754.79     53.68 o
  19   5   0      170.59      219.04     34.08 o
  21   5   0      126.95      101.03     42.54 o
   0   6   0      973.87     1030.51     37.87 o
   2   6   0     1637.30     1731.62     46.60 o
   4   6   0     1261.88     1168.14     32.41 o
   6   6   0     1319.46     1323.59     71.79 o
   8   6   0      196.10      241.60     28.17 o
  10   6   0      844.37      878.71     37.84 o
  12   6   0      128.75      152.87     20.96 o
  14   6   0      384.65      309.68     28.59 o
  16   6   0      153.25      167.89     30.07 o
  18   6   0       28.73       34.26     16.86 o
  20   6   0        0.70       22.79     26.59 o
   1   7   0     2368.58     2305.93     50.11 o
   3   7   0     1929.28     1887.84     57.73 o
   7   7   0     1267.68     1310.93     53.20 o
   9   7   0     1084.27      978.17     40.98 o
  11   7   0     1545.71     1613.77     66.50 o
  13   7   0      563.53      662.88     42.01 o
  15   7   0      327.88      315.10     48.62 o
  17   7   0      352.69      429.23     45.66 o
   2   8   0      615.33      641.14     50.14 o
   4   8   0      424.58      452.75     49.38 o
   6   8   0       69.21       93.44     31.15 o
   8   8   0       14.44        8.79     14.76 o
  10   8   0        3.79       12.99     11.39 o
  12   8   0       20.73       18.34     11.32 o
  14   8   0       11.07       21.40     11.77 o
  16   8   0        1.16       23.14     16.71 o
   5   9   0      429.53      428.44     51.66 o
   7   9   0      583.13      649.85     48.91 o
   9   9   0      618.82      684.77     52.66 o
  11   9   0      258.37      282.54     37.55 o
  13   9   0      209.20      251.10     35.44 o
   6  10   0       10.91       53.94     25.07 o
   8  10   0       13.15       41.78     26.59 o
  10  10   0        2.19       32.37     23.17 o
 -23   1   1      267.41      361.03     46.60 o
 -21   1   1      180.42      216.05     21.95 o
 -19   1   1      483.65      590.76     30.66 o
 -17   1   1      769.34      709.44     30.07 o
 -15   1   1     1098.39     1126.03     34.54 o
 -13   1   1     4366.66     4174.05     47.26 o
 -11   1   1     6447.68     6710.67     59.73 o
  -9   1   1     2596.69     2494.07     30.62 o
  -7   1   1     2806.33     2469.92     27.85 o
  -5   1   1     4157.37     4270.11     38.10 o
  -3   1   1    72303.94    74624.90    664.16 o
  -1   1   1    20267.55    21557.45    165.64 o
   1   1   1    28146.28    31964.02    247.39 o
   3   1   1    41028.93    44255.46    348.93 o
   5   1   1    28029.04    29800.30    190.75 o
   7   1   1     9041.56     9086.09     81.17 o
   9   1   1    23914.05    24340.98    162.89 o
  11   1   1    10327.31    10677.45     83.06 o
  13   1   1     8571.62     8361.04     98.53 o
  15   1   1     1660.19     1651.40     42.76 o
  17   1   1     2178.46     2027.22     50.84 o
  19   1   1     1047.36     1095.04     39.96 o
  21   1   1     1010.03     1026.03     47.51 o
  23   1   1      533.52      520.45     34.85 o
 -24   2   1       85.27      142.37     29.53 o
 -22   2   1      226.62      245.22     29.43 o
 -20   2   1      599.30      635.59     40.65 o
 -18   2   1      994.21     1002.59     38.53 o
 -16   2   1       71.54      134.85     18.09 o
 -14   2   1      493.94      424.55     19.38 o
 -12   2   1        4.48        1.16      5.58 o
 -10   2   1     1717.90     2209.37     30.93 o
  -8   2   1      689.13      567.22     16.00 o
  -6   2   1    13107.77    12941.88     92.77 o
  -4   2   1     4721.54     4576.47     49.57 o
  -2   2   1     9200.33    10424.03     77.58 o
   0   2   1    20397.69    22180.56    171.57 o
   2   2   1       16.85        9.32      6.36 o
   4   2   1      615.41      555.53     20.39 o
   6   2   1     2944.71     2854.87     35.03 o
   8   2   1      636.06      626.80     20.82 o
  10   2   1      888.74      694.69     20.51 o
  12   2   1      682.47      663.51     21.56 o
  14   2   1      220.88      239.48     19.92 o
  16   2   1        2.75       12.77      9.95 o
  18   2   1      287.87      269.19     23.01 o
  20   2   1        0.38       12.39      9.42 o
  22   2   1        4.91       51.35     16.22 o
 -23   3   1      423.66      434.62     47.54 o
 -21   3   1     1080.87     1039.74     62.08 o
 -19   3   1      739.29      791.45     42.67 o
 -17   3   1     1429.89     1451.65     50.63 o
 -15   3   1      789.22      842.22     37.06 o
 -13   3   1      160.26      118.42     12.13 o
 -11   3   1       10.04       24.90      7.34 o
  -9   3   1     4506.32     4474.54     55.05 o
  -7   3   1    25987.58    28062.99    181.78 o
  -5   3   1    10451.09    10793.28     81.53 o
  -3   3   1     2411.55     2092.02     36.62 o
  -1   3   1     5747.79     5748.98    128.93 o
   1   3   1     4841.54     4982.02     75.92 o
   3   3   1     8418.01     8564.83     95.66 o
   5   3   1    16373.32    17271.87    134.70 o
   7   3   1    19604.48    20399.81    160.48 o
   9   3   1     3820.83     3927.75     49.35 o
  11   3   1     1324.64     1253.22     31.01 o
  13   3   1     1879.61     1940.01     44.30 o
  15   3   1     1702.81     1708.24     44.46 o
  17   3   1      699.45      775.97     33.45 o
  19   3   1      351.78      290.57     30.35 o
  21   3   1      164.51      183.62     26.09 o
  23   3   1       71.08       52.42     31.15 o
 -22   4   1      366.63      384.10     60.39 o
 -20   4   1      104.37      149.96     29.56 o
 -18   4   1      491.58      501.17     45.66 o
 -16   4   1      796.44      855.01     39.02 o
 -14   4   1      290.67      434.94     32.56 o
 -12   4   1      918.69      857.94     36.05 o
 -10   4   1     4310.28     4385.13     54.39 o
  -8   4   1      603.05      547.78     18.01 o
  -6   4   1     6589.08     6849.42     63.67 o
  -4   4   1     2068.50     2039.93     31.27 o
  -2   4   1     4580.24     4487.85     49.07 o
   0   4   1     1635.19     1669.89     35.09 o
   2   4   1     2471.89     2506.11     41.06 o
   4   4   1      359.05      387.96     18.06 o
   6   4   1     6497.69     6692.27     86.95 o
   8   4   1     2203.23     2071.26     35.23 o
  10   4   1     2280.50     2376.54     40.46 o
  12   4   1        2.28       10.83      7.19 o
  14   4   1      768.32      795.93     40.57 o
  16   4   1     1187.17     1164.88     46.36 o
  18   4   1      574.31      528.80     37.24 o
  20   4   1      461.33      459.93     60.77 o
 -21   5   1      140.85      108.12     28.01 o
 -19   5   1      217.41      325.47     41.89 o
 -17   5   1       73.04       56.93     22.54 o
 -15   5   1       12.63       40.03     18.24 o
 -13   5   1     1038.12     1090.97     42.66 o
 -11   5   1      548.74      495.15     30.24 o
  -9   5   1      699.05      752.08     39.80 o
  -7   5   1      216.13      229.80     13.88 o
  -5   5   1      820.83      839.96     21.94 o
  -3   5   1     4997.63     5243.49    104.16 o
  -1   5   1     5070.23     5258.66     59.13 o
   1   5   1     4613.88     4947.30     61.73 o
   3   5   1     6303.03     6318.01     69.12 o
   5   5   1        6.64        2.58      4.76 o
   7   5   1     1724.58     1570.05     34.35 o
   9   5   1     1362.94     1415.70     31.44 o
  11   5   1      918.09      879.02     30.51 o
  13   5   1      589.53      585.63     36.62 o
  15   5   1      521.86      489.24     33.29 o
  17   5   1      306.03      327.93     39.46 o
  19   5   1      223.08      189.04     81.28 o
 -20   6   1      119.10      135.98     42.54 o
 -18   6   1      146.53      207.09     34.37 o
 -16   6   1      542.37      598.14    106.35 o
 -14   6   1     2682.88     2524.54     69.14 o
 -12   6   1     2071.18     1899.24     61.03 o
 -10   6   1      668.89      742.93     43.89 o
  -8   6   1      717.33      622.89     72.70 o
  -6   6   1      512.03      524.22     29.24 o
  -4   6   1      780.04      793.32     27.82 o
  -2   6   1     3044.91     2715.45     79.47 o
   0   6   1     3985.97     3846.87     52.95 o
   2   6   1     6031.86     6047.20     70.85 o
   4   6   1     2459.51     2661.42     44.97 o
   6   6   1     1728.33     1658.02     48.07 o
   8   6   1     1230.05     1141.86     38.46 o
  10   6   1     1714.19     1851.08     69.61 o
  12   6   1     3492.09     3156.91     73.71 o
  14   6   1     1102.68     1064.72     56.37 o
  16   6   1      235.52      355.49     39.99 o
  18   6   1      342.86      317.19     52.42 o
 -17   7   1       43.94       -1.52     23.55 o
 -15   7   1      127.15      127.17     24.63 o
 -13   7   1       19.41       27.85     13.46 o
 -11   7   1        3.64        4.92     12.04 o
  -9   7   1        1.72       -7.51     10.27 o
  -7   7   1      233.06      214.00     23.14 o
  -5   7   1       15.63       20.38     12.08 o
  -3   7   1       28.88       33.00     13.40 o
  -1   7   1      504.61      445.78     23.02 o
   1   7   1      661.83      646.29     26.73 o
   3   7   1     1145.27     1283.36     47.23 o
   5   7   1     1764.94     1640.89     56.04 o
   7   7   1     1166.35      488.45     46.34 o
   9   7   1      349.78      351.60     34.18 o
  11   7   1      152.81      128.79     19.10 o
  13   7   1       81.27       72.01     18.58 o
  15   7   1       72.55       40.34     15.99 o
  17   7   1        5.01       28.03     16.63 o
 -16   8   1      211.96      235.60     56.97 o
 -14   8   1       28.81       53.71     15.74 o
 -12   8   1      218.49      188.59     24.01 o
 -10   8   1      782.98      854.42     43.45 o
  -8   8   1     1259.36     1267.73     47.89 o
  -6   8   1     2072.40     1894.33     56.71 o
  -4   8   1      910.93     1000.46     67.61 o
  -2   8   1      983.40      932.09     62.29 o
   0   8   1     1608.03     1646.92     79.76 o
   4   8   1      266.90      246.13     37.98 o
   6   8   1      728.35      713.31     58.49 o
   8   8   1     1167.10     1252.97     59.49 o
  10   8   1      560.71      535.94     45.39 o
  12   8   1      183.38      167.27     22.36 o
  14   8   1      336.93      295.50     50.14 o
  16   8   1      601.97      476.30     66.85 o
 -15   9   1       84.63       57.53     20.89 o
 -13   9   1       40.81       72.48     36.46 o
 -11   9   1        1.61       33.74     16.32 o
  -9   9   1       50.19       88.81     23.08 o
  -7   9   1       61.52       46.70     18.06 o
  -5   9   1        7.29       -0.42     11.86 o
   7   9   1        1.67       14.43     15.95 o
   9   9   1       34.69       70.44     19.79 o
  11   9   1       66.30       83.64     20.89 o
  13   9   1       56.12       44.09     15.78 o
 -10  10   1      215.82      320.99     40.49 o
  -8  10   1      218.60      167.29     28.49 o
  -6  10   1      208.42      274.99     58.49 o
  -4  10   1      202.88      240.81     52.42 o
   8  10   1       73.84       88.12     30.39 o
  10  10   1       64.39       56.21     25.07 o
 -24   0   2      769.68      757.37     85.08 o
 -22   0   2      543.37      645.02     49.88 o
 -20   0   2       16.55        7.85     12.15 o
 -18   0   2      112.27       94.36     26.21 o
 -16   0   2     1026.07     1042.94     51.66 o
 -14   0   2     6774.84     6791.18     92.71 o
 -12   0   2     6365.52     6357.17     84.02 o
 -10   0   2       22.03       14.96      7.30 o
  -8   0   2     9810.77     9178.29     94.79 o
  -6   0   2      738.12      972.62     27.38 o
  -4   0   2      420.11      432.91     13.71 o
  -2   0   2    29769.22    32119.67    410.16 o
   0   0   2    67692.08    71753.83    655.29 o
   2   0   2     5659.03     5906.60     71.71 o
   4   0   2    12608.11    12700.53    141.00 o
   6   0   2     4513.84     3826.35     94.96 o
   8   0   2    16650.15    18013.29    156.17 o
  10   0   2    31865.10    32078.69    312.08 o
  12   0   2     8462.69     8644.09    140.54 o
  14   0   2     8009.00     7501.11    150.41 o
  16   0   2     4666.85     4368.19    123.82 o
  18   0   2      299.59      328.83     36.51 o
  20   0   2      602.43      625.37     49.04 o
  22   0   2      678.63      817.22     58.51 o
 -25   1   2        0.25       -3.80     25.07 o
 -23   1   2       98.56       81.68     18.73 o
 -21   1   2       24.66       19.54     11.36 o
 -19   1   2      327.21      308.03     23.94 o
 -17   1   2     2629.88     2671.15     55.62 o
 -15   1   2      231.51      281.70     19.83 o
 -13   1   2      287.60      321.14     14.38 o
 -11   1   2       10.12       -0.15      4.71 o
  -9   1   2      131.87      233.22     12.18 o
  -7   1   2     2776.66     2852.62     32.82 o
  -5   1   2      256.29      214.39      8.14 o
  -3   1   2     6911.76     7493.32     54.30 o
  -1   1   2    30670.98    31910.13    244.28 o
   1   1   2    17386.64    19054.81    115.61 o
   3   1   2    25348.51    27059.76    184.50 o
   5   1   2      142.53      113.90      9.84 o
   7   1   2       73.58       64.61      7.21 o
   9   1   2        4.42       -8.45      8.45 o
  11   1   2      721.53      879.00     28.46 o
  13   1   2       34.25       54.51     13.60 o
  15   1   2     1484.39     1372.14     40.31 o
  17   1   2      313.02      382.86     26.37 o
  19   1   2       23.95       45.07     11.43 o
  21   1   2      146.91      138.53     19.22 o
  23   1   2       13.39       30.17     11.41 o
 -24   2   2      333.59      319.81     55.45 o
 -22   2   2      552.88      656.82     42.25 o
 -20   2   2     1903.14     1934.27     62.29 o
 -18   2   2     2345.02     2331.42    108.85 o
 -16   2   2     1945.80     2008.56     60.96 o
 -14   2   2      123.24      121.36     10.78 o
 -12   2   2      547.95      533.68     17.16 o
 -10   2   2     4172.44     4512.04     50.25 o
  -8   2   2      996.50      818.33     16.90 o
  -6   2   2     5273.83     5140.05     45.86 o
  -4   2   2    25168.35    25209.27    155.22 o
  -2   2   2    18593.88    20263.34    168.12 o
   0   2   2    29503.41    29993.02    199.72 o
   2   2   2    50408.06    53089.95    465.98 o
   4   2   2    20303.20    22311.36    161.79 o
   6   2   2    29627.01    31108.33    222.46 o
   8   2   2    11186.91    11765.76     95.00 o
  10   2   2     1643.72     1317.27     27.77 o
  12   2   2     5480.18     5412.72     75.63 o
  14   2   2     1666.37     1622.73     42.76 o
  16   2   2     1248.15     1218.78     44.52 o
  18   2   2     2212.03     2350.87     58.18 o
  20   2   2     1223.04     1140.15     42.72 o
  22   2   2      593.23      594.55     53.30 o
 -23   3   2       60.18       46.34     37.60 o
 -21   3   2      681.31      680.26     53.59 o
 -19   3   2      516.03      538.80     35.73 o
 -17   3   2        8.70       29.09     12.44 o
 -15   3   2      560.89      567.65     26.70 o
 -13   3   2     1635.05     1739.00     41.27 o
 -11   3   2      662.97      645.21     19.81 o
  -9   3   2     9967.60    10341.01     86.85 o
  -7   3   2     6924.12     7334.20     63.96 o
  -5   3   2     7588.55     8198.43     64.89 o
  -3   3   2      420.16      344.25     10.57 o
  -1   3   2     1270.47      993.58     18.11 o
   1   3   2      512.90      464.80     14.23 o
   3   3   2     7041.77     6982.95     66.80 o
   5   3   2     2058.98     2092.26     39.81 o
   7   3   2     7236.90     7393.09     79.13 o
   9   3   2      171.09      210.22     13.36 o
  11   3   2     1143.42     1235.95     29.40 o
  13   3   2        0.56       15.94      9.71 o
  15   3   2      811.87      813.96     32.54 o
  17   3   2     1384.35     1416.61     53.84 o
  19   3   2      583.33      644.55     46.82 o
  21   3   2        0.90       25.60     14.86 o
  23   3   2       37.66       25.83     31.15 o
 -22   4   2      329.82      232.92     44.44 o
 -20   4   2      575.64      688.98     54.50 o
 -18   4   2      555.75      489.31     44.85 o
 -16   4   2      822.01      842.36     48.87 o
 -14   4   2     1048.76      985.22     39.41 o
 -12   4   2      877.78      839.85     31.47 o
 -10   4   2     1568.15     1498.37     35.21 o
  -8   4   2     2439.70     2424.15     34.71 o
  -6   4   2     1750.34     1988.05     28.81 o
  -4   4   2     5868.38     6235.72     64.52 o
  -2   4   2    11963.47    12319.17     99.14 o
   0   4   2     4290.18     4498.40     49.70 o
   2   4   2      865.18      886.52     21.32 o
   4   4   2    11473.09    11156.54    429.82 o
   6   4   2     4241.30     3836.16     59.56 o
   8   4   2     1633.64     1731.79     37.13 o
  10   4   2     4411.21     4351.06     57.56 o
  12   4   2     1684.59     1670.95     41.83 o
  14   4   2     1839.79     1836.34     49.34 o
  16   4   2     2374.68     2335.51     66.65 o
  18   4   2      709.73      669.65     51.29 o
  20   4   2      240.65      167.11     25.02 o
 -21   5   2       48.72       81.32     24.43 o
 -19   5   2      174.62      179.34     31.69 o
 -17   5   2      591.93      648.69     49.92 o
 -15   5   2      937.65      846.09     40.85 o
 -13   5   2      663.40      729.47     36.85 o
 -11   5   2     1633.16     1736.97     51.74 o
  -9   5   2      623.14      739.61     61.91 o
  -7   5   2      337.92      338.80     23.91 o
  -5   5   2     1058.95     1007.84     29.95 o
  -3   5   2     2450.48     2252.92     39.91 o
  -1   5   2     3829.35     3674.74     46.64 o
   1   5   2     3675.06     3611.05     54.82 o
   3   5   2     2607.96     2530.67     57.11 o
   5   5   2     1038.38      910.03     51.74 o
   7   5   2     1395.29     1406.08     33.46 o
   9   5   2     1619.65     1510.04     37.02 o
  11   5   2     1968.15     1843.97     38.50 o
  13   5   2     1504.53     1403.42     48.22 o
  15   5   2      431.20      493.06     33.64 o
  17   5   2       49.23       25.16     13.88 o
  19   5   2      220.80      259.32     57.73 o
 -20   6   2       54.39       92.82     26.39 o
 -18   6   2       87.17       90.57     23.93 o
 -16   6   2       89.41      108.42     19.49 o
 -14   6   2        9.18       19.47     17.09 o
 -12   6   2       30.72       39.68     29.59 o
 -10   6   2      245.66      279.73     26.10 o
  -8   6   2        0.40       -4.75      9.02 o
  -6   6   2       72.71       69.91     15.03 o
  -4   6   2      353.71      381.67     29.48 o
  -2   6   2      311.25      321.81     25.36 o
   0   6   2      705.77      684.85     30.72 o
   2   6   2      723.96      697.70     22.78 o
   4   6   2      733.93      691.63     23.61 o
   6   6   2     2015.12     2138.55     42.17 o
   8   6   2      846.45      885.49     28.89 o
  10   6   2      986.41      857.59     31.04 o
  12   6   2      601.24      648.29     35.56 o
  14   6   2      300.66      277.77     34.91 o
  16   6   2       19.61       33.63     17.94 o
  18   6   2       36.05       37.60     20.89 o
 -17   7   2      104.35       75.01     25.18 o
 -15   7   2      425.91      434.83     38.75 o
 -13   7   2      606.84      630.82     39.58 o
 -11   7   2      968.31      933.06     42.35 o
  -9   7   2      833.17      901.77     51.91 o
  -7   7   2     1332.21     1450.78     52.25 o
  -5   7   2      494.46      458.81     29.02 o
  -3   7   2     2511.19     2458.94     69.52 o
   1   7   2      509.98      527.46     25.41 o
   3   7   2      615.50      591.65     31.66 o
   5   7   2     1124.77     1115.92     36.38 o
   7   7   2      378.67      401.85     44.82 o
   9   7   2     1638.40     1533.98    109.39 o
  11   7   2      898.77      940.65     68.89 o
  13   7   2      685.99      748.87     51.02 o
  15   7   2      520.86      539.39     54.31 o
  17   7   2      372.58      405.92     66.47 o
 -16   8   2       42.20       79.88     17.49 o
 -14   8   2        0.37       28.47     14.31 o
 -12   8   2       34.52       27.03     22.63 o
 -10   8   2       10.19       13.87     12.95 o
  -8   8   2      175.35      143.66     21.14 o
  -6   8   2        0.60       19.53     11.87 o
  -4   8   2        1.83       -0.19      9.53 o
  -2   8   2      156.63      136.61     43.68 o
   0   8   2       20.78       30.39     16.71 o
   2   8   2       26.99       42.54     17.47 o
   4   8   2       56.26       60.77     22.03 o
   6   8   2       31.99       53.18     23.55 o
   8   8   2       47.17       47.86     22.79 o
  10   8   2      250.12      281.22     35.16 o
  12   8   2      175.06      224.10     42.54 o
  14   8   2       43.35       84.32     28.87 o
  16   8   2       11.13       50.14     24.31 o
 -15   9   2      190.68      195.30     34.18 o
 -13   9   2      205.24      162.64     24.27 o
 -11   9   2      348.10      444.11     58.66 o
  -9   9   2      405.13      372.20     32.86 o
  -7   9   2      306.33      400.85     85.08 o
  -5   9   2     1118.32     1075.44     57.41 o
  -3   9   2     1002.94     1072.34     55.29 o
   9   9   2       94.86      112.89     24.01 o
  11   9   2      101.64       98.17     26.21 o
  13   9   2      156.36       96.48     36.46 o
 -10  10   2       83.63       90.86     33.42 o
  -8  10   2       61.38       89.95     39.88 o
  -6  10   2       47.86       37.03     16.24 o
  -4  10   2      251.02      191.43     48.62 o
  -2  10   2        0.97       53.18     27.35 o
   8  10   2        0.02       30.39     21.27 o
  10  10   2        6.86       97.24     28.11 o
 -25   1   3      765.11      872.84     89.64 o
 -23   1   3      791.57      720.55     43.88 o
 -21   1   3     1114.80     1102.06     47.01 o
 -19   1   3     1474.84     1605.83     53.43 o
 -17   1   3     2091.84     2021.04     47.17 o
 -15   1   3     2969.80     3032.37     42.86 o
 -13   1   3     4098.99     4083.03     47.60 o
 -11   1   3     3509.50     3474.11     44.36 o
  -9   1   3       53.43       11.14      4.74 o
  -7   1   3      396.40      350.22     12.34 o
  -5   1   3     1430.65     1462.61     18.56 o
  -3   1   3    50033.44    50099.62    297.44 o
  -1   1   3     5820.53     6106.26     41.42 o
   1   1   3     2330.20     2200.44     85.24 o
   3   1   3       69.70        4.10      4.69 o
   5   1   3     1593.95     1414.58     27.96 o
   7   1   3     1942.31     1776.34     26.87 o
   9   1   3    12130.42    12115.21     97.08 o
  11   1   3     7188.23     7182.66     88.10 o
  13   1   3     8342.96     7977.58     99.87 o
  15   1   3     1658.08     1587.45     69.08 o
  17   1   3     1733.28     1758.54     49.41 o
  19   1   3      787.91      791.87     38.34 o
  21   1   3      690.59      758.13     68.20 o
  23   1   3      354.61      297.78     53.94 o
 -24   2   3        0.08      -13.86     18.61 o
 -22   2   3       18.14       38.47     17.51 o
 -20   2   3      192.51      324.00     30.01 o
 -18   2   3      143.59      142.68     25.39 o
 -16   2   3      438.17      411.04     23.64 o
 -14   2   3      122.76      125.04     10.97 o
 -12   2   3      516.55      576.89     17.18 o
 -10   2   3     6782.46     6964.21     66.45 o
  -8   2   3     1073.15      961.72     17.92 o
  -6   2   3       24.47       62.67      5.53 o
  -4   2   3     7401.35     7258.76     57.89 o
  -2   2   3     3491.13     3850.71     54.62 o
   0   2   3     2001.23     1735.31     21.48 o
   2   2   3    14003.35    14238.48    108.60 o
   4   2   3    13443.43    14208.63    254.93 o
   6   2   3     1713.17     1785.88     33.61 o
   8   2   3      200.71      206.97     12.08 o
  10   2   3      529.63      482.00     18.12 o
  12   2   3     1571.77     1635.19     42.53 o
  14   2   3       12.02       38.75     11.91 o
  16   2   3      418.87      470.58     28.40 o
  18   2   3      517.21      554.27     36.18 o
  20   2   3      294.80      320.59     27.68 o
  22   2   3      114.50       84.07     15.91 o
 -23   3   3      524.49      545.64     52.21 o
 -21   3   3      755.63      762.78     55.79 o
 -19   3   3      831.23      827.81     54.47 o
 -17   3   3     2109.28     2223.67    124.96 o
 -15   3   3      420.39      520.83     41.25 o
 -13   3   3      903.04      884.21     25.65 o
 -11   3   3     1820.80     1801.55     31.95 o
  -9   3   3     6624.74     6454.11     61.48 o
  -7   3   3    13990.78    14079.69    111.00 o
  -5   3   3        5.06       16.86      8.88 o
  -3   3   3      425.16      526.63     13.35 o
  -1   3   3     5536.18     5192.90     46.09 o
   1   3   3     2855.48     2890.56     36.06 o
   3   3   3    19366.22    19040.88    167.57 o
   5   3   3    18844.24    19610.33    218.35 o
   7   3   3     6911.66     7088.51     79.27 o
   9   3   3     5027.12     5352.87     61.61 o
  11   3   3     1059.92     1058.49     33.88 o
  13   3   3     1154.34     1436.76     40.49 o
  15   3   3     2811.43     2575.18     57.39 o
  17   3   3     2090.69     2025.63     53.91 o
  19   3   3     1476.75     1365.31     46.54 o
  21   3   3      966.25     1029.26     60.32 o
 -22   4   3      190.66      218.36     59.25 o
 -20   4   3      174.60      209.58     73.31 o
 -18   4   3      785.13      686.58     64.19 o
 -16   4   3      424.99      493.06     45.13 o
 -14   4   3      683.37      683.01     35.04 o
 -12   4   3     1256.23     1208.18     42.22 o
 -10   4   3      810.15      865.39     34.19 o
  -8   4   3     2330.43     2353.79     40.71 o
  -6   4   3     8344.88     8318.31     68.35 o
  -4   4   3     1060.25      971.25     16.73 o
  -2   4   3     6613.47     6008.30     53.07 o
   0   4   3     1801.26     1628.46     27.07 o
   2   4   3       17.43        7.86      5.82 o
   4   4   3     1994.82     1977.01     37.71 o
   6   4   3     4601.50     4169.71    238.14 o
   8   4   3     2416.75     2425.32     45.56 o
  10   4   3      625.27      627.18     22.89 o
  12   4   3      587.86      676.71     28.69 o
  14   4   3     1727.60     1512.67     43.34 o
  16   4   3      610.38      753.33     40.28 o
  18   4   3      102.23      124.53     21.49 o
  20   4   3      200.84      220.02     32.16 o
  22   4   3       43.07       96.48     37.98 o
 -21   5   3      242.74      237.46     37.96 o
 -19   5   3      224.13      204.18     33.80 o
 -17   5   3      143.27      117.70     25.25 o
 -15   5   3      785.22      674.16     38.53 o
 -13   5   3     2047.29     1970.57     57.39 o
 -11   5   3      618.72      585.83     37.21 o
  -9   5   3       48.01       43.25     13.72 o
  -7   5   3      173.21      149.16     17.78 o
  -5   5   3     2218.36     2417.94     72.34 o
  -3   5   3      124.04      133.29     11.29 o
  -1   5   3       51.55       60.56      8.02 o
   1   5   3     2831.05     2839.76     49.07 o
   3   5   3     2855.80     2764.08     43.71 o
   5   5   3      275.63      334.20     17.45 o
   7   5   3     4490.83     3964.84    120.00 o
   9   5   3     1295.81     1349.52     36.09 o
  11   5   3     1915.38     1854.16     44.58 o
  13   5   3     1509.23     1457.00     42.08 o
  15   5   3      882.44      888.96     47.13 o
  17   5   3      424.97      475.58     36.37 o
  19   5   3      236.90      187.76     33.93 o
 -20   6   3      383.33      433.00     69.89 o
 -18   6   3      265.11      271.95     55.45 o
 -16   6   3      491.25      477.21     36.53 o
 -14   6   3     1042.20     1113.63     63.92 o
 -12   6   3      226.59      225.60     26.15 o
 -10   6   3     1273.25     1265.69     54.82 o
  -8   6   3       31.21       60.96     15.61 o
  -6   6   3     1608.73     1522.23     62.11 o
  -4   6   3     3537.78     3512.82     69.32 o
  -2   6   3     3109.95     2892.43     60.54 o
   0   6   3     2684.52     2662.67     52.47 o
   2   6   3     3973.63     3989.70     67.43 o
   4   6   3       70.82       73.99     12.26 o
   6   6   3        7.55        5.43      6.65 o
   8   6   3      208.85      215.36     32.13 o
  10   6   3     2106.55     2140.39     48.14 o
  12   6   3     1330.55     1457.07     49.44 o
  14   6   3      245.67      230.80     40.64 o
  16   6   3      163.57      199.42     30.88 o
  18   6   3      275.81      279.18     37.05 o
 -17   7   3      122.00       99.03     26.55 o
 -15   7   3        2.75        6.82     12.38 o
 -13   7   3      127.46       54.71     17.69 o
 -11   7   3       53.06       85.64     18.52 o
  -9   7   3        6.86       26.49     14.12 o
  -7   7   3      394.38      394.43     39.53 o
  -5   7   3      247.87      249.42     24.42 o
  -3   7   3        0.63       -5.15     13.29 o
  -1   7   3      431.62      442.93     84.32 o
   1   7   3      137.83      157.59     22.00 o
   3   7   3       24.35       10.48     16.51 o
   5   7   3       26.95       44.22     14.11 o
   7   7   3        3.05       15.71      9.39 o
   9   7   3      122.69      186.11     39.50 o
  11   7   3      110.12      120.32     17.43 o
  13   7   3       74.50       45.72     16.38 o
  15   7   3      171.30      234.25     35.70 o
  17   7   3       14.19       41.28     18.05 o
 -16   8   3      163.20      115.37     22.63 o
 -14   8   3      590.85      572.01     41.27 o
 -12   8   3      714.16      655.02     61.37 o
 -10   8   3      807.01      898.49     46.50 o
  -8   8   3     1101.86     1097.38     50.06 o
  -6   8   3     1521.88     1458.16     51.54 o
  -4   8   3       47.29       60.70     15.49 o
  -2   8   3      427.86      415.12     29.32 o
   0   8   3      430.55      512.76     51.66 o
   2   8   3      736.96      714.83     54.69 o
   6   8   3     2148.71     2426.32    107.87 o
   8   8   3     1202.10     1183.53     79.00 o
  10   8   3      177.64      285.32     33.29 o
  12   8   3       27.19       22.79     15.95 o
  14   8   3      286.97      214.22     44.82 o
 -15   9   3       17.83        0.17     34.56 o
 -13   9   3        3.27       47.05     15.09 o
 -11   9   3       11.79       18.79     13.29 o
  -9   9   3      132.46      111.40     19.67 o
  -7   9   3      270.72      242.06     27.34 o
  -5   9   3      128.49      207.33     30.26 o
  -3   9   3       12.85       13.47     25.45 o
  -1   9   3      209.91      255.95     32.85 o
  11   9   3        4.69       20.87     12.04 o
  13   9   3        1.16       25.83     24.31 o
 -10  10   3      247.23      225.62     46.34 o
  -8  10   3      223.27      301.72     38.51 o
  -6  10   3      238.33      337.25     40.50 o
  -4  10   3      434.63      464.15     69.89 o
  -2  10   3      424.52      471.74     69.13 o
   0  10   3      592.42      724.71     81.28 o
  10  10   3      145.74      212.70     44.06 o
 -24   0   4      823.75      820.42     85.08 o
 -22   0   4      948.99     1122.76     85.84 o
 -20   0   4      925.22      845.97     47.57 o
 -18   0   4     4620.47     4509.44    186.11 o
 -16   0   4    15621.78    15438.39    169.09 o
 -14   0   4    15691.31    15278.82    161.20 o
 -12   0   4     3021.02     2993.87     54.46 o
 -10   0   4     1201.98     1087.19     33.33 o
  -8   0   4      250.74      196.83     14.13 o
  -6   0   4      180.56      144.01     11.04 o
  -4   0   4    36237.23    38119.62    289.99 o
  -2   0   4     8077.88     8792.95     81.36 o
   0   0   4     4759.80     4296.83     48.39 o
   2   0   4    17523.18    17348.13    144.05 o
   4   0   4     1450.22     1783.50     30.22 o
   6   0   4     2613.04     2641.90     77.86 o
   8   0   4    12904.90    12967.97    243.85 o
  10   0   4     4180.15     4000.90     91.54 o
  12   0   4     1326.93     1267.10     51.82 o
  14   0   4     5515.48     5410.92    182.70 o
  16   0   4      413.70      339.17     39.88 o
  18   0   4      495.95      611.69     77.48 o
  20   0   4      533.69      626.48     64.95 o
  22   0   4      773.47      838.00     61.71 o
 -23   1   4       23.28       23.37     38.74 o
 -21   1   4       12.38       21.39     12.51 o
 -19   1   4       14.23       29.62     11.18 o
 -17   1   4      525.91      516.21     24.59 o
 -15   1   4      482.81      494.77     30.07 o
 -13   1   4      390.43      408.77     17.37 o
 -11   1   4       25.27       20.19      6.09 o
  -9   1   4     2609.21     2439.77     30.84 o
  -7   1   4     7434.83     8206.20     61.21 o
  -5   1   4      637.48      706.29     17.04 o
  -3   1   4      346.39      295.79      8.70 o
  -1   1   4     4255.72     4263.88     34.45 o
   1   1   4     1247.01     1364.08     20.24 o
   3   1   4     1568.18     1954.68     27.82 o
   5   1   4     1338.22     1354.11     20.48 o
   7   1   4     2142.96     1862.41     43.20 o
   9   1   4      554.69      668.84     24.68 o
  11   1   4      391.70      476.81     24.09 o
  13   1   4     1759.72     1820.26     45.76 o
  15   1   4      117.12       97.26     17.00 o
  17   1   4       10.94        4.68     11.04 o
  19   1   4      216.61      187.05     21.18 o
  21   1   4       15.68       45.15     16.12 o
 -24   2   4      525.90      555.98     52.04 o
 -22   2   4      985.16     1110.50     61.97 o
 -20   2   4     2780.46     2863.38    115.85 o
 -18   2   4      942.05      927.71     39.76 o
 -16   2   4      267.32      277.07     19.84 o
 -14   2   4     1122.24     1139.22     29.00 o
 -12   2   4     6413.47     6293.68     60.62 o
 -10   2   4     7382.49     7922.51     65.89 o
  -8   2   4    12505.09    13569.02     91.70 o
  -6   2   4    13917.39    13622.67     99.78 o
  -4   2   4     1847.20     1876.82     32.03 o
  -2   2   4      842.74     1157.54     18.61 o
   0   2   4     8447.28     8206.30     62.73 o
   2   2   4      345.78      311.92     12.99 o
   4   2   4     3495.56     3553.36     44.22 o
   6   2   4     9660.90     9928.38     81.41 o
   8   2   4      440.79      449.49     20.77 o
  10   2   4     5810.80     6015.68     91.78 o
  12   2   4     2871.14     2769.14     55.43 o
  14   2   4      712.26      670.55     31.40 o
  16   2   4     2907.40     2726.15     61.86 o
  18   2   4     2573.70     2580.12     96.27 o
  20   2   4      974.08      852.41     64.28 o
  22   2   4      515.24      468.38     47.77 o
 -23   3   4      111.28      183.52     33.19 o
 -21   3   4      273.28      278.71     37.73 o
 -19   3   4      115.63      133.72     57.73 o
 -17   3   4      146.28      224.02     31.15 o
 -15   3   4      611.68      550.95     28.62 o
 -13   3   4      160.28      172.35     21.95 o
 -11   3   4     1189.34     1092.17     26.81 o
  -9   3   4     2053.16     1994.14     38.98 o
  -7   3   4     2561.52     2720.59     35.72 o
  -5   3   4     5610.38     5129.73     73.05 o
  -3   3   4     1100.46     1240.56     32.13 o
  -1   3   4     3104.73     3852.04     37.06 o
   1   3   4     1639.41     1746.61     25.64 o
   3   3   4    15226.61    15054.06    122.36 o
   5   3   4     8122.98     8057.39     86.40 o
   7   3   4     5015.55     5176.89     72.70 o
   9   3   4     1465.43     1606.25     38.34 o
  11   3   4      287.65      270.12     20.41 o
  13   3   4        3.10       16.10     10.22 o
  15   3   4     1069.84     1118.28     39.04 o
  17   3   4      473.23      465.10     30.33 o
  19   3   4       94.56      122.23     17.96 o
  21   3   4      145.00      157.47     25.34 o
 -22   4   4      214.89      243.29     36.84 o
 -20   4   4      287.03      331.32     40.96 o
 -18   4   4      386.27      350.49     39.99 o
 -16   4   4     1860.01     1934.20     85.44 o
 -14   4   4      691.73      700.38     36.99 o
 -12   4   4      991.57      937.68     46.70 o
 -10   4   4     2738.69     2800.94     62.42 o
  -8   4   4     2363.87     2276.74     52.89 o
  -6   4   4      333.43      409.21     23.61 o
  -4   4   4     2520.04     2341.92     32.52 o
  -2   4   4        2.90        7.57      3.76 o
   0   4   4      175.08      156.82      9.13 o
   2   4   4     1723.33     1611.49     27.42 o
   4   4   4     5042.48     5015.16     61.88 o
   6   4   4     2470.58     2498.56     63.10 o
   8   4   4     3346.00     3476.70     57.04 o
  10   4   4      687.41      697.12     28.47 o
  12   4   4     2061.82     1884.85     68.97 o
  14   4   4     1937.87     2025.45     51.51 o
  16   4   4      845.11      766.79     35.22 o
  18   4   4      227.10      240.86     24.12 o
  20   4   4      438.29      446.62     63.73 o
 -21   5   4      125.21      138.26     43.30 o
 -19   5   4      829.24      762.69     82.04 o
 -17   5   4      888.23      848.84     51.82 o
 -15   5   4     1102.39      933.02     57.62 o
 -13   5   4     1456.79     1459.05     50.85 o
 -11   5   4      618.66      565.71     34.05 o
  -9   5   4      580.95      541.41     31.39 o
  -7   5   4     1747.71     1827.31     50.26 o
  -5   5   4     2912.22     2848.85     60.04 o
  -3   5   4     6611.32     6623.35     94.37 o
  -1   5   4     9908.06    10361.24    100.60 o
   1   5   4     1976.82     2106.21     32.91 o
   3   5   4      887.52      779.18     23.30 o
   5   5   4      178.21      233.19     15.91 o
   7   5   4      313.94      332.18     32.72 o
   9   5   4      536.24      515.92     25.20 o
  11   5   4     1710.63     1749.10     49.45 o
  13   5   4      811.93      854.47     33.88 o
  15   5   4      428.55      431.76     28.37 o
  17   5   4      303.51      277.59     56.48 o
  19   5   4      322.26      311.88     44.32 o
 -20   6   4      194.62      140.95     49.76 o
 -18   6   4      230.30      219.23     35.11 o
 -16   6   4      242.83      228.01     36.55 o
 -14   6   4      274.38      299.82     30.14 o
 -12   6   4      219.26      208.62     25.21 o
 -10   6   4      299.24      336.95     28.80 o
  -8   6   4      107.24       83.21     17.13 o
  -6   6   4       10.53       -2.23     11.45 o
  -4   6   4      663.68      634.82     32.23 o
  -2   6   4      728.70      756.02     32.50 o
   0   6   4      683.31      735.70     31.18 o
   2   6   4        7.29       12.57     12.86 o
   4   6   4        9.69       31.87     19.15 o
   6   6   4        4.86       13.81      7.70 o
   8   6   4        0.28       -0.66      8.74 o
  10   6   4      164.14      148.54     17.32 o
  12   6   4      633.68      757.83     39.49 o
  14   6   4      222.31      204.21     39.36 o
  16   6   4      360.81      402.60     43.42 o
  18   6   4      170.88      162.59     30.39 o
 -17   7   4      491.32      457.38     38.86 o
 -15   7   4      774.70      698.87     75.56 o
 -13   7   4      702.37      707.35     42.89 o
 -11   7   4      847.65      899.93     44.65 o
  -9   7   4     1731.25     1669.25     54.85 o
  -7   7   4      509.93      580.23     35.23 o
  -5   7   4      544.01      546.73     33.11 o
  -3   7   4     2203.09     2247.64     82.94 o
  -1   7   4     1880.55     1852.83     52.58 o
   1   7   4      875.29      891.26     36.29 o
   3   7   4     1216.38     1328.54     74.07 o
   5   7   4     1321.46     1445.37     53.98 o
   7   7   4     1504.54     1514.73     61.15 o
   9   7   4      785.29      872.76     46.98 o
  11   7   4      271.87      266.64     47.10 o
  13   7   4      274.76      289.43     36.84 o
  15   7   4      121.30      126.15     26.05 o
  17   7   4       34.23      -17.47     17.47 o
 -16   8   4       73.78       87.90     27.81 o
 -14   8   4      173.86      193.62     27.49 o
 -12   8   4       10.31       13.29     13.87 o
 -10   8   4        4.24        9.11     13.10 o
  -8   8   4      172.37      178.23     24.23 o
  -6   8   4       79.22       99.76     19.45 o
  -4   8   4        2.86       16.77     12.16 o
  -2   8   4       60.91       77.09     16.93 o
   0   8   4        5.12       32.69     11.29 o
   2   8   4        4.86       26.98     12.98 o
   4   8   4      107.88      179.28     34.18 o
  10   8   4       15.38       33.42     16.71 o
  12   8   4       19.77       31.15     18.23 o
  14   8   4       16.67        8.36     15.95 o
 -13   9   4      202.17      181.70     31.19 o
 -11   9   4      372.80      374.12     35.05 o
  -9   9   4      367.59      388.24     38.87 o
  -7   9   4      515.31      570.70     49.38 o
  -5   9   4      891.74      859.80     42.36 o
  -3   9   4      249.83      241.88     26.54 o
  -1   9   4      139.84      184.95     28.47 o
   1   9   4      395.21      401.53     38.94 o
   3   9   4      670.47      806.75     76.72 o
 -10  10   4        0.03       18.99     23.55 o
  -8  10   4        0.40       17.28     15.01 o
  -6  10   4       11.62       11.14     17.09 o
  -4  10   4      144.08      161.78     29.18 o
  -2  10   4       42.53       15.95     22.03 o
   0  10   4      150.56      221.06     51.66 o
   2  10   4       69.81       79.76     30.39 o
   4  10   4      115.61      154.97     37.98 o
 -23   1   5      345.82      462.63     66.85 o
 -21   1   5      994.67      951.47     42.43 o
 -19   1   5     1429.16     1522.63     50.36 o
 -17   1   5     5635.89     5630.47     81.12 o
 -15   1   5     6871.05     6830.85     75.94 o
 -13   1   5     8889.56     8837.87     77.20 o
 -11   1   5     9407.71     9008.04     74.13 o
  -9   1   5     5910.55     6293.45     62.39 o
  -7   1   5     7901.47     7759.08     59.84 o
  -5   1   5     9551.75     9884.28     68.07 o
  -3   1   5    14937.35    15403.13     94.51 o
  -1   1   5    24534.89    25095.40    155.54 o
   1   1   5     5728.56     5913.55     51.23 o
   3   1   5     6106.87     5919.91     67.76 o
   5   1   5     6819.65     6234.51     65.70 o
   7   1   5     2420.53     2396.77     50.13 o
   9   1   5     2339.02     2374.24     46.81 o
  11   1   5     3912.06     3588.15     83.44 o
  13   1   5     1588.06     1456.20     42.09 o
  15   1   5      830.63      850.03     35.29 o
  17   1   5      903.70      875.18     38.86 o
  19   1   5      982.04     1015.25     42.22 o
  21   1   5      762.91      811.89     43.17 o
 -24   2   5      117.13      117.71     26.59 o
 -22   2   5      269.52      309.30     38.82 o
 -20   2   5      137.58      209.89     32.33 o
 -18   2   5       25.39       13.23      6.84 o
 -16   2   5       19.17       10.79      7.37 o
 -14   2   5      296.39      291.95     17.31 o
 -12   2   5      731.21      682.32     25.20 o
 -10   2   5     2517.63     2419.86     31.89 o
  -8   2   5      131.80      162.25      8.35 o
  -6   2   5        3.01       14.48      5.18 o
  -4   2   5      527.15      480.24     12.13 o
  -2   2   5       21.93        8.25      3.92 o
   0   2   5     3133.39     3115.47     42.98 o
   2   2   5       57.34       37.75      6.08 o
   4   2   5      305.00      389.65     15.49 o
   6   2   5        0.41        3.14      4.80 o
   8   2   5       23.49       29.86      9.48 o
  10   2   5      379.93      447.43     34.98 o
  12   2   5     1337.46     1343.68     39.76 o
  14   2   5      231.98      212.67     24.78 o
  16   2   5      725.46      791.49     37.16 o
  18   2   5       46.53       52.49     14.16 o
  20   2   5       21.88       40.10     12.65 o
  22   2   5        2.51       38.74     15.95 o
 -23   3   5      807.62      915.07     80.90 o
 -21   3   5      923.50      983.19     58.83 o
 -19   3   5     1363.80     1381.67     64.40 o
 -17   3   5      644.97      724.11     38.61 o
 -15   3   5      266.80      308.51     26.32 o
 -13   3   5     1650.13     1638.51     79.69 o
 -11   3   5     4974.42     5020.82     71.97 o
  -9   3   5     9008.88     8505.70     78.92 o
  -7   3   5    10457.28    10416.38     85.63 o
  -5   3   5      488.61      449.12     24.34 o
  -3   3   5     3646.48     3443.66     40.44 o
  -1   3   5       61.14       10.24      4.06 o
   1   3   5      718.86      516.78     14.98 o
   3   3   5     3242.34     2992.16     43.27 o
   5   3   5      186.40      194.06     11.79 o
   7   3   5     1337.74     1143.00     31.07 o
   9   3   5     1999.31     1788.68     41.83 o
  11   3   5        9.61       24.96     10.60 o
  13   3   5     2085.63     2120.04     51.45 o
  15   3   5     2068.33     1942.21     52.37 o
  17   3   5      928.02      938.13     40.10 o
  19   3   5      530.96      591.78     36.19 o
  21   3   5      218.98      192.63     38.36 o
 -22   4   5      120.21      153.45     46.34 o
 -20   4   5      247.43      196.75     49.38 o
 -18   4   5      677.71      698.30     75.96 o
 -16   4   5      760.98      757.75     49.34 o
 -14   4   5     1459.98     1491.93     66.78 o
 -12   4   5       10.83       -1.63     10.51 o
 -10   4   5     1584.05     1530.32     46.62 o
  -8   4   5     4249.63     4027.96     73.82 o
  -6   4   5      374.05      318.70     22.06 o
  -4   4   5      609.74      609.86     47.42 o
  -2   4   5     5544.69     5870.20     64.27 o
   0   4   5     1126.72     1021.55     20.38 o
   2   4   5     3908.17     3898.46     46.07 o
   4   4   5     6233.98     6324.05     72.76 o
   6   4   5     2546.53     2559.25     45.17 o
   8   4   5     1195.05     1219.88     46.68 o
  10   4   5        3.89        1.57      9.21 o
  12   4   5      672.51      729.21     32.00 o
  14   4   5      769.24      811.04     36.51 o
  16   4   5      195.22      252.44     24.01 o
  18   4   5      262.23      268.23     25.23 o
  20   4   5      327.46      383.88     47.27 o
 -21   5   5      313.01      247.08     37.96 o
 -19   5   5      286.72      343.44     42.97 o
 -17   5   5      429.23      420.83     43.51 o
 -15   5   5     1099.14     1042.61     46.02 o
 -13   5   5      829.43      843.78     41.50 o
 -11   5   5      800.17      711.67     53.38 o
  -9   5   5      159.72      182.22     21.77 o
  -7   5   5     2526.80     2455.31     58.75 o
  -5   5   5     2741.54     2643.40     59.02 o
  -3   5   5        2.00       -1.67      9.06 o
  -1   5   5      590.79      559.32     28.21 o
   1   5   5     1171.95     1232.09     30.77 o
   3   5   5       49.72       74.26      9.27 o
   5   5   5      316.24      294.92     15.92 o
   7   5   5       80.38      100.99     13.85 o
   9   5   5      149.01      142.16     16.25 o
  11   5   5      976.58      962.79     34.74 o
  13   5   5      182.14      221.52     28.07 o
  15   5   5      114.84      100.34     15.46 o
  17   5   5      371.96      409.57     35.39 o
  19   5   5       53.03       33.10     19.56 o
 -20   6   5      113.58      129.87     28.09 o
 -18   6   5      515.12      556.44     41.30 o
 -16   6   5      719.09      679.57     43.14 o
 -14   6   5     1851.26     1753.99     86.31 o
 -12   6   5     2612.34     2381.69     71.67 o
 -10   6   5     1614.98     1693.64     54.80 o
  -8   6   5       11.81       12.23     11.47 o
  -6   6   5     5086.54     4854.97     88.65 o
  -4   6   5     3885.36     3812.39     75.16 o
  -2   6   5     2578.27     2542.52     59.43 o
   0   6   5     4003.95     3851.23     79.19 o
   2   6   5     1878.02     1961.16     55.92 o
   4   6   5      238.11      244.13     19.22 o
   6   6   5     1429.16     1433.84     37.25 o
   8   6   5     2342.46     2145.00     48.08 o
  10   6   5     3364.65     3392.51     64.31 o
  12   6   5      574.02      684.89     32.68 o
  14   6   5      109.70       74.47     29.55 o
  16   6   5      256.25      273.43     29.42 o
  18   6   5      134.19       97.99     41.02 o
 -17   7   5      103.11       96.04     19.99 o
 -15   7   5      265.27      259.57     29.81 o
 -13   7   5      367.98      380.05     33.73 o
 -11   7   5      543.32      569.10     73.62 o
  -9   7   5      857.85      868.76     42.30 o
  -7   7   5      347.95      388.31     30.55 o
  -5   7   5       10.28       30.69     13.58 o
  -3   7   5      318.81      376.78     34.38 o
  -1   7   5       57.89       92.09     25.03 o
   1   7   5       75.10       85.39     15.51 o
   3   7   5       70.56       55.97     13.50 o
   5   7   5        0.32       11.59     14.91 o
   7   7   5      529.58      525.22     37.33 o
   9   7   5      153.90      165.63     26.85 o
  11   7   5       31.09       67.23     18.53 o
  13   7   5        6.49       63.81     24.31 o
  15   7   5       11.20       48.62     21.27 o
 -16   8   5      144.89       98.57     21.01 o
 -14   8   5      289.71      334.87     34.56 o
 -12   8   5       26.83       27.02     14.31 o
 -10   8   5      439.85      479.30     37.24 o
  -8   8   5     1239.96     1217.81     50.11 o
  -6   8   5     1079.15      959.15     44.57 o
  -4   8   5      485.49      524.55     34.90 o
  -2   8   5      755.37      811.15     38.53 o
   0   8   5      433.07      446.69     36.52 o
   2   8   5     1448.89     1440.99     49.09 o
   4   8   5      982.48     1006.46     41.56 o
   6   8   5      907.40      919.35     46.44 o
  10   8   5      120.65      130.66     30.39 o
  12   8   5      192.93      204.35     40.26 o
  14   8   5      376.91      303.10     50.90 o
 -13   9   5        0.11       15.29     17.75 o
 -11   9   5        0.01        6.87     13.37 o
  -9   9   5       13.53       39.11     15.53 o
  -7   9   5        0.30       31.30     15.54 o
  -5   9   5       36.85       25.67     17.87 o
  -3   9   5        2.41        5.18     10.90 o
  -1   9   5       40.72       42.72     13.35 o
   1   9   5       47.55       51.98     17.63 o
   3   9   5        0.66       17.47     19.75 o
   5   9   5        2.69       36.46     18.23 o
 -10  10   5      187.85      170.92     42.54 o
  -8  10   5      115.49      117.69     26.06 o
  -6  10   5      111.48      111.62     24.59 o
  -4  10   5      121.06      139.86     26.55 o
  -2  10   5      135.39      120.75     24.33 o
   0  10   5      174.78      242.33     53.94 o
   2  10   5       67.52      104.83     34.18 o
   4  10   5       80.38       48.62     22.03 o
 -24   0   6      642.17      740.66     80.52 o
 -22   0   6        8.00       25.07     25.83 o
 -20   0   6      675.21      648.74     65.33 o
 -18   0   6     2799.63     1772.26     84.32 o
 -16   0   6     4182.17     3985.50     73.70 o
 -14   0   6     3169.96     3303.31     62.87 o
 -12   0   6     3910.59     3553.02     77.84 o
 -10   0   6     2421.37     2215.20     58.92 o
  -8   0   6    12274.80    13516.72    132.42 o
  -6   0   6    38876.54    40331.28    316.64 o
  -4   0   6    58304.64    61699.86    461.48 o
  -2   0   6    12824.26    14502.78    161.33 o
   0   0   6    23550.27    22870.69    190.32 o
   2   0   6     2302.45     2308.44     39.01 o
   4   0   6      525.42      809.92     22.13 o
   6   0   6     7618.75     7660.67    120.86 o
   8   0   6     7778.66     7935.19    247.65 o
  10   0   6     4870.49     4631.73    101.79 o
  12   0   6     5297.67     5153.43    114.14 o
  14   0   6     1462.77     1399.31    129.90 o
  16   0   6      235.50      266.04     35.94 o
  18   0   6      660.12      773.35     75.21 o
  20   0   6      834.55      872.71     73.31 o
 -25   1   6        0.02       26.59     25.83 o
 -23   1   6       25.52       37.98     30.39 o
 -21   1   6       80.99       91.16     34.18 o
 -19   1   6       57.37       51.95     15.51 o
 -17   1   6       11.59       28.32      8.34 o
 -15   1   6     2103.75     2050.22     48.55 o
 -13   1   6      742.28      679.96     21.61 o
 -11   1   6       11.81       21.37      6.45 o
  -9   1   6      214.19      211.99     10.72 o
  -7   1   6     1265.12     1472.87     26.33 o
  -5   1   6     3665.47     4000.75     37.82 o
  -3   1   6     6025.42     5868.27     47.57 o
  -1   1   6     1678.43     1804.06     25.59 o
   1   1   6       93.55      100.17      8.15 o
   3   1   6      412.78      505.40     15.29 o
   5   1   6        1.48       20.27      5.82 o
   7   1   6       13.86       32.23      9.65 o
   9   1   6      182.37      197.25     17.41 o
  11   1   6      109.62       97.77     15.15 o
  13   1   6       55.20       33.29     11.87 o
  15   1   6        0.17       19.36     11.65 o
  17   1   6       37.41       38.14     12.60 o
  19   1   6       55.35       65.99     15.11 o
  21   1   6        4.63       46.34     22.03 o
 -24   2   6      132.51      182.32     47.86 o
 -22   2   6      839.71      910.02     87.36 o
 -20   2   6     1451.55     1431.24     64.40 o
 -18   2   6      326.72      369.88     28.76 o
 -16   2   6     2521.24     2386.40     51.51 o
 -14   2   6     5889.61     5697.06     69.80 o
 -12   2   6     8615.12     8245.75     83.18 o
 -10   2   6     9025.31     8908.71     95.38 o
  -8   2   6    12369.80    11976.76     84.43 o
  -6   2   6     4573.80     4837.85     41.45 o
  -4   2   6    10096.26     9938.94     69.23 o
  -2   2   6     2198.61     1942.46     26.05 o
   0   2   6     2037.92     1900.62     29.39 o
   2   2   6     7365.74     6844.13     70.43 o
   4   2   6    10092.80     9878.69    102.02 o
   6   2   6     3440.66     3506.65     43.31 o
   8   2   6     2734.19     2670.79     50.59 o
  10   2   6     2519.63     2736.26     54.56 o
  12   2   6       64.54       53.56     16.45 o
  14   2   6      634.66      716.66     34.43 o
  16   2   6     1396.55     1387.18     49.12 o
  18   2   6      683.20      697.19     38.18 o
  20   2   6      280.63      313.22     49.45 o
 -23   3   6      501.03      547.71     75.21 o
 -21   3   6      357.55      439.84     65.33 o
 -19   3   6      779.79      775.79     90.02 o
 -17   3   6      170.53      208.60     20.39 o
 -15   3   6       10.56       -3.62     13.05 o
 -13   3   6      325.73      302.97     21.81 o
 -11   3   6     1536.47     1624.14     40.32 o
  -9   3   6      111.44       99.23     13.46 o
  -7   3   6     5483.19     5299.04     69.70 o
  -5   3   6     4216.60     4111.52     58.09 o
  -3   3   6      295.20      363.46     13.05 o
  -1   3   6      148.73      235.38     10.16 o
   1   3   6     8227.92     8831.11     75.23 o
   3   3   6     2349.47     2396.26     55.04 o
   5   3   6      282.52      310.76     16.10 o
   7   3   6       11.84       28.80     10.04 o
   9   3   6      130.45      141.49     16.24 o
  11   3   6        6.74       -2.24      9.21 o
  13   3   6      417.86      497.94     28.71 o
  15   3   6      425.90      445.32     29.95 o
  17   3   6      382.69      405.96     30.25 o
  19   3   6      198.63      187.93     24.67 o
  21   3   6      113.64       68.37     21.27 o
 -22   4   6      271.88      266.45     40.02 o
 -20   4   6      715.73      707.07     70.27 o
 -18   4   6     1296.75     1204.62     49.99 o
 -16   4   6     1154.70     1122.01     46.57 o
 -14   4   6      614.06      665.20     31.22 o
 -12   4   6     1130.95     1038.81     36.29 o
 -10   4   6     3520.87     3468.15     83.89 o
  -8   4   6     4177.49     4012.70     74.64 o
  -6   4   6     1056.44     1017.40     36.23 o
  -4   4   6     3255.54     3303.77    101.54 o
  -2   4   6     3708.44     3906.53     51.03 o
   0   4   6     6655.36     6901.66     64.03 o
   2   4   6     2607.85     2476.69     36.60 o
   4   4   6      260.67      271.35     16.48 o
   6   4   6      225.29      241.26     17.54 o
   8   4   6      436.87      479.16     24.73 o
  10   4   6      148.40      128.06     16.69 o
  12   4   6      882.93      889.53     35.03 o
  14   4   6      541.97      561.87     31.94 o
  16   4   6      210.39      196.03     26.42 o
  18   4   6      264.56      300.67     27.21 o
 -21   5   6       80.33       88.22     24.87 o
 -19   5   6      224.16      188.19     26.58 o
 -17   5   6      450.45      505.71     37.86 o
 -15   5   6     1287.56     1220.94     49.83 o
 -13   5   6     1421.93     1472.19     52.30 o
 -11   5   6      458.74      476.23     32.38 o
  -9   5   6     2100.80     1950.27     55.09 o
  -7   5   6     1440.27     1328.20     44.58 o
  -5   5   6     2329.25     2188.42     59.95 o
  -3   5   6     3762.21     3675.11    140.21 o
  -1   5   6     1951.69     1931.45     72.42 o
   1   5   6      161.37      164.29     14.19 o
   3   5   6     1181.34     1264.76     32.76 o
   5   5   6     2017.93     1991.55     41.73 o
   7   5   6     4069.59     3905.02     64.33 o
   9   5   6     3779.63     4131.74     70.27 o
  11   5   6     2219.98     2167.91     52.61 o
  13   5   6      476.90      468.93     28.98 o
  15   5   6      205.60      222.55     22.92 o
  17   5   6      101.50       95.18     22.15 o
  19   5   6       87.17       72.17     35.70 o
 -20   6   6       37.54       31.91     26.59 o
 -18   6   6       76.57       65.89     18.75 o
 -16   6   6      242.08      196.01     26.68 o
 -14   6   6      689.30      709.76     42.97 o
 -12   6   6      498.11      537.76     36.98 o
 -10   6   6     1709.33     1729.18     63.33 o
  -8   6   6      921.88      824.16     39.18 o
  -6   6   6      152.34      188.49     22.25 o
  -4   6   6      613.02      603.72     33.39 o
  -2   6   6      463.13      476.79     51.99 o
   0   6   6      127.51      106.72     17.19 o
   2   6   6       59.58       96.88     16.59 o
   4   6   6      290.81      336.28     20.66 o
   6   6   6      301.97      300.71     24.08 o
   8   6   6      457.22      492.02     31.28 o
  10   6   6      210.36      202.76     25.23 o
  12   6   6       39.06       64.97     12.15 o
  14   6   6        2.92       10.96      9.05 o
  16   6   6        3.10       12.15     12.51 o
  18   6   6        1.73       25.22     18.53 o
 -19   7   6      128.54       56.97     25.07 o
 -17   7   6      505.55      560.46     42.52 o
 -15   7   6      272.24      262.31     56.10 o
 -13   7   6      441.58      441.06     36.54 o
 -11   7   6      470.12      527.36     58.15 o
  -9   7   6     1461.63     1317.84     51.31 o
  -7   7   6      565.49      585.68     36.69 o
  -5   7   6     1048.58      976.65     41.64 o
  -3   7   6     1708.94     1564.15     61.96 o
  -1   7   6     2866.42     2843.34     68.24 o
   1   7   6      835.20      775.40     35.62 o
   3   7   6     1246.76     1392.36     46.76 o
   5   7   6     1511.73     1487.68     48.03 o
   7   7   6     1379.55     1619.57     88.12 o
   9   7   6      259.64      291.77     26.38 o
  11   7   6      597.53      514.00     34.64 o
  13   7   6      513.93      539.00     46.72 o
  15   7   6      416.72      474.78     67.61 o
 -16   8   6        8.65       25.83     22.03 o
 -14   8   6       58.11       57.17     18.18 o
 -12   8   6       40.41       43.47     16.19 o
 -10   8   6       29.68       40.15     16.45 o
  -8   8   6       14.52       12.55     13.80 o
  -6   8   6      495.56      525.36     36.91 o
  -4   8   6      318.93      392.16     76.50 o
  -2   8   6       14.87       17.94     11.58 o
   0   8   6       30.86       47.92     13.87 o
   2   8   6       40.70       39.55     13.47 o
   4   8   6        3.28        5.02     10.49 o
   6   8   6        1.58       44.30     20.13 o
   8   8   6        9.10       17.47     24.31 o
  12   8   6        0.53        6.08     12.15 o
  14   8   6        2.58       22.03     13.67 o
 -13   9   6      354.68      352.39     44.02 o
 -11   9   6      241.97      273.63     32.02 o
  -9   9   6      197.23      230.93     39.75 o
  -7   9   6      267.38      332.57     32.42 o
  -5   9   6      291.23      267.24     29.38 o
  -3   9   6      101.58      134.65     26.28 o
  -1   9   6      251.67      273.70     28.46 o
   1   9   6      571.00      652.43     39.42 o
   3   9   6      801.56      926.59     51.43 o
 -10  10   6        0.35      -17.47     19.75 o
  -8  10   6        0.95       18.54     13.94 o
  -6  10   6       25.82       38.49     15.28 o
  -4  10   6        5.87        4.25     14.81 o
  -2  10   6        0.27       55.25     18.83 o
   0  10   6        0.09       37.98     20.51 o
   2  10   6        0.28       51.66     25.07 o
 -23   1   7      211.83      186.11     44.82 o
 -21   1   7      429.39      448.95     60.01 o
 -19   1   7      663.89      689.74     36.32 o
 -17   1   7     2053.97     2076.08     43.06 o
 -15   1   7     1523.45     1409.37     33.90 o
 -13   1   7     1646.75     1692.13     39.70 o
 -11   1   7     3243.79     3214.75     44.55 o
  -9   1   7     5470.55     5620.99     66.58 o
  -7   1   7    15483.18    15246.66    102.55 o
  -5   1   7    12140.35    12265.44     85.01 o
  -3   1   7    19036.01    20096.36    124.30 o
  -1   1   7    17128.91    17413.92    110.89 o
   1   1   7     2184.05     1848.24     34.82 o
   3   1   7     6156.67     6238.77     58.45 o
   5   1   7     6255.00     6252.71     61.99 o
   7   1   7     3798.79     3831.41     60.85 o
   9   1   7     4371.86     4113.16     67.41 o
  11   1   7     2767.61     2785.60     58.04 o
  13   1   7      983.53      943.81     36.03 o
  15   1   7     1164.74     1037.17     40.05 o
  17   1   7      526.48      561.46     35.00 o
  19   1   7      594.85      647.84     39.04 o
 -24   2   7       83.13       88.12     37.22 o
 -22   2   7      194.16      123.82     41.78 o
 -20   2   7       71.20       77.23     43.30 o
 -18   2   7      271.32      251.34     21.64 o
 -16   2   7      263.83      250.51     21.23 o
 -14   2   7     2469.35     2536.66     52.82 o
 -12   2   7     2834.67     2684.27     55.15 o
 -10   2   7     1858.16     1828.08     33.59 o
  -8   2   7      577.13      494.53     17.20 o
  -6   2   7      214.38      236.19     11.48 o
  -4   2   7     1176.94     1360.84     20.58 o
  -2   2   7     2386.47     2612.31     30.79 o
   0   2   7     2064.12     2242.80     29.48 o
   2   2   7     2939.00     2920.92     43.75 o
   4   2   7     3700.28     4223.27     55.55 o
   6   2   7      955.99      925.50     29.15 o
   8   2   7       20.54       17.69      9.86 o
  10   2   7       80.40      132.58     16.86 o
  12   2   7        1.05       -0.82      9.32 o
  14   2   7      155.88      155.92     28.95 o
  16   2   7       20.01       32.90     12.76 o
  18   2   7        8.61       12.01     13.38 o
  20   2   7       31.91       40.26     22.03 o
 -23   3   7      257.32      294.29     91.92 o
 -21   3   7      382.76      210.04     50.90 o
 -19   3   7      496.78      520.89     48.29 o
 -17   3   7      581.40      570.05     31.80 o
 -15   3   7     2360.11     2222.75     52.09 o
 -13   3   7     3774.96     3797.81     66.54 o
 -11   3   7     9630.68     9186.84    107.25 o
  -9   3   7     5401.47     5179.87     73.18 o
  -7   3   7     4526.03     4527.60     65.77 o
  -5   3   7     3317.56     3370.16     54.01 o
  -3   3   7     3366.95     3327.38     41.41 o
  -1   3   7     5031.35     4804.85     49.53 o
   1   3   7    15930.99    16530.77    122.59 o
   3   3   7     7437.93     7726.54    111.12 o
   5   3   7     6273.98     6271.79     85.96 o
   7   3   7     3527.72     3268.61     57.41 o
   9   3   7        1.99        6.48      9.40 o
  11   3   7       31.26       11.42      9.62 o
  13   3   7      821.37      855.03     36.42 o
  15   3   7      230.02      273.89     34.54 o
  17   3   7      391.03      430.28     31.53 o
  19   3   7      182.09      216.09     23.78 o
 -22   4   7      329.24      356.74     44.12 o
 -20   4   7      257.42      273.19     29.61 o
 -18   4   7      628.36      648.76     33.65 o
 -16   4   7      468.76      463.28     31.14 o
 -14   4   7       48.28       72.58     13.82 o
 -12   4   7        1.20       -1.90      9.80 o
 -10   4   7     6625.92     6135.25     86.61 o
  -8   4   7     2502.27     2374.04     96.54 o
  -6   4   7      685.86      687.18     33.77 o
  -4   4   7     1946.24     1968.54     49.07 o
  -2   4   7     1059.93     1235.57     39.18 o
   0   4   7     1359.03     1332.07     31.09 o
   2   4   7     2093.91     2038.81     34.26 o
   4   4   7      834.48      765.87     22.35 o
   6   4   7     1952.23     1950.11     48.86 o
   8   4   7      509.20      543.40     30.11 o
  10   4   7      350.84      346.09     24.37 o
  12   4   7     1600.06     1559.58     46.23 o
  14   4   7      506.23      536.03     32.38 o
  16   4   7      314.14      316.97     27.33 o
  18   4   7      259.84      273.78     26.54 o
 -21   5   7      107.62      122.89     62.29 o
 -19   5   7      283.35      328.68     33.85 o
 -17   5   7      281.47      267.01     46.11 o
 -15   5   7      411.14      445.92     41.36 o
 -13   5   7     1220.29     1167.98     52.01 o
 -11   5   7     1700.45     1514.03     59.08 o
  -9   5   7      288.85      305.10     27.04 o
  -7   5   7     4867.66     4693.21     86.91 o
  -5   5   7     2583.13     2529.43     60.37 o
  -3   5   7     3066.93     3032.94     65.49 o
  -1   5   7     3164.45     3058.65     64.91 o
   1   5   7     1685.18     1678.18     47.34 o
   3   5   7     1566.80     1585.48     38.15 o
   5   5   7        3.05       17.86      7.59 o
   7   5   7      160.48      140.07     15.73 o
   9   5   7     2569.73     2487.08    113.52 o
  11   5   7      563.73      626.66     46.16 o
  13   5   7       32.51       46.41     13.49 o
  15   5   7       84.17       95.09     16.41 o
  17   5   7       11.18       21.04     10.51 o
 -20   6   7      192.63      134.46     36.46 o
 -18   6   7      420.28      356.54     35.64 o
 -16   6   7      263.30      248.28     29.89 o
 -14   6   7     1109.93     1071.30     49.83 o
 -12   6   7      619.76      577.95     42.58 o
 -10   6   7       90.86       91.42     18.31 o
  -8   6   7       31.20        4.11     11.74 o
  -6   6   7     3169.67     3020.50     71.26 o
  -4   6   7     2311.40     2221.32     59.79 o
  -2   6   7     1761.58     1772.11     52.62 o
   0   6   7      928.63      850.31     40.71 o
   2   6   7      445.10      453.30     29.24 o
   4   6   7     1071.89     1071.56     40.16 o
   6   6   7      585.93      612.20     42.93 o
   8   6   7     2191.12     2054.72     58.77 o
  10   6   7     1578.57     1468.70     51.93 o
  12   6   7      366.77      400.66     32.98 o
  14   6   7      348.85      370.20     33.07 o
  16   6   7      359.83      430.04     85.08 o
 -19   7   7        9.61       44.06     27.35 o
 -17   7   7       12.86       50.03     18.02 o
 -15   7   7       47.63       32.83     15.73 o
 -13   7   7        9.40        7.78     13.71 o
 -11   7   7        9.31        3.41     12.57 o
  -9   7   7       91.06       86.08     23.16 o
  -7   7   7      182.93      179.22     23.20 o
  -5   7   7      577.95      522.31     34.94 o
  -3   7   7      410.81      453.43     32.58 o
  -1   7   7      170.16      202.92     23.79 o
   1   7   7       57.27       61.14     14.73 o
   3   7   7        0.16        6.82     10.36 o
   5   7   7      325.29      287.51     52.04 o
   7   7   7      496.72      505.17     58.49 o
   9   7   7       12.97       27.29     10.64 o
  11   7   7        0.26       17.97     21.01 o
  13   7   7       64.92       60.81     17.94 o
  15   7   7        0.52        9.37     13.77 o
 -16   8   7      178.43      148.13     40.26 o
 -14   8   7      260.78      262.81     32.40 o
 -12   8   7      401.17      391.15     36.10 o
 -10   8   7     1330.47     1287.45     54.52 o
  -8   8   7      759.64      804.24     45.84 o
  -6   8   7      309.56      332.26     37.35 o
  -4   8   7      388.60      320.79     31.13 o
  -2   8   7      195.82      175.80     23.24 o
   0   8   7      809.36      847.79     42.13 o
   2   8   7     1185.90     1281.10     48.53 o
   4   8   7      601.16      555.16     60.01 o
   6   8   7      499.78      563.10     44.29 o
   8   8   7      264.22      219.51     31.69 o
  10   8   7      166.81      144.33     39.50 o
 -13   9   7        6.09       28.11     24.31 o
 -11   9   7        0.01       25.66     14.08 o
  -9   9   7       12.63       23.76     13.27 o
  -7   9   7       29.44       36.47     20.23 o
  -5   9   7        1.78        7.46     10.60 o
  -3   9   7        0.25        8.75     10.38 o
  -1   9   7       41.69       20.55     12.26 o
   1   9   7       31.22       40.74     13.21 o
   3   9   7        2.77       13.62      9.94 o
   5   9   7       19.77       13.67     16.71 o
  -8  10   7      112.02      157.25     42.54 o
  -6  10   7      143.10      141.33     26.30 o
  -4  10   7      163.53      135.48     28.41 o
  -2  10   7      294.86      300.11     64.95 o
   0  10   7      239.85      223.73     34.37 o
   2  10   7      167.98      231.69     47.86 o
 -20   0   8     1840.79     1850.77     86.60 o
 -18   0   8     1288.76     1291.78     57.35 o
 -16   0   8     2161.12     2142.05     69.19 o
 -14   0   8     2108.66     1936.95     48.88 o
 -12   0   8      907.91      890.44     31.61 o
 -10   0   8      693.73      781.20     59.92 o
  -8   0   8     5394.38     5129.69     72.32 o
  -6   0   8     3270.60     3459.82     57.74 o
  -4   0   8    22726.59    22329.42    195.99 o
  -2   0   8    14401.27    15045.38    176.66 o
   0   0   8    10738.99    10239.79    108.86 o
   2   0   8     1198.73     1201.92     31.41 o
   4   0   8     1237.20      980.72     28.48 o
   6   0   8     3644.19     3579.95     90.02 o
   8   0   8     5302.80     4841.88    104.20 o
  10   0   8     4458.54     4393.48    117.75 o
  12   0   8     2973.57     2732.83    102.17 o
  14   0   8      317.00      307.63     37.06 o
  16   0   8      416.96      505.79     47.48 o
  18   0   8      392.30      375.12     44.85 o
 -23   1   8      183.49      227.14     48.62 o
 -21   1   8        1.12       50.90     25.83 o
 -19   1   8       23.14       39.97     12.47 o
 -17   1   8      355.11      395.13     29.21 o
 -15   1   8      347.88      325.66     21.74 o
 -13   1   8        6.41       20.78      7.06 o
 -11   1   8      683.03      708.96     25.33 o
  -9   1   8       40.95       40.07      7.33 o
  -7   1   8      704.19      772.49     18.74 o
  -5   1   8     4105.25     4250.06     43.05 o
  -3   1   8     5032.11     5281.89     49.09 o
  -1   1   8       67.85       68.60      7.59 o
   1   1   8     1898.25     2079.22     29.59 o
   3   1   8      778.99      800.56     19.98 o
   5   1   8        2.77       37.94     10.44 o
   7   1   8      353.47      398.18     22.75 o
   9   1   8      134.96      114.78     16.22 o
  11   1   8       72.59       79.02     14.97 o
  13   1   8      247.26      275.88     24.50 o
  15   1   8       33.99       26.44     13.54 o
  17   1   8        8.27       15.89     18.64 o
  19   1   8        0.07       25.20     16.23 o
 -24   2   8      674.22      810.55     86.60 o
 -22   2   8      577.36      463.39     66.09 o
 -20   2   8      308.66      329.34     29.70 o
 -18   2   8      327.60      383.66     25.97 o
 -16   2   8      774.58      779.36     34.66 o
 -14   2   8      940.71      952.37     32.95 o
 -12   2   8     2878.48     2795.58     54.22 o
 -10   2   8     2110.06     1971.26     49.55 o
  -8   2   8     4127.75     4045.36     61.33 o
  -6   2   8     8229.91     8518.13     67.04 o
  -4   2   8    10422.83    10063.65     75.56 o
  -2   2   8     3738.07     3890.35     41.32 o
   0   2   8     9396.22     9551.19     75.31 o
   2   2   8    18186.23    18439.85    152.28 o
   4   2   8     9051.34     8885.50    103.91 o
   6   2   8     3376.09     3278.37     56.93 o
   8   2   8     2324.67     2362.09     50.76 o
  10   2   8      585.48      597.98     36.18 o
  12   2   8      415.28      482.75     43.09 o
  14   2   8     1101.86     1033.39     40.44 o
  16   2   8      945.31      919.20     42.79 o
  18   2   8      467.87      454.04     40.46 o
 -23   3   8       71.88       53.18     33.42 o
 -21   3   8      176.94      196.75     32.64 o
 -19   3   8      245.14      324.36     25.55 o
 -17   3   8        9.48        5.19     10.86 o
 -15   3   8      142.57      135.34     24.42 o
 -13   3   8     4315.90     4071.09     70.64 o
 -11   3   8     2633.98     2721.64     54.69 o
  -9   3   8     2050.20     1928.33     44.28 o
  -7   3   8     3615.39     3430.76     69.24 o
  -5   3   8       89.28      107.32     13.30 o
  -3   3   8       34.04       17.92      8.28 o
  -1   3   8     2361.79     2325.92     33.97 o
   1   3   8     2484.17     2332.48     36.38 o
   3   3   8     2626.63     2580.73     40.18 o
   5   3   8      760.19      771.94     58.40 o
   7   3   8      241.64      259.74     20.08 o
   9   3   8     1638.51     1763.78     45.71 o
  11   3   8     1332.72     1342.52     63.99 o
  13   3   8      507.86      524.66     38.92 o
  15   3   8      266.22      301.73     26.77 o
  17   3   8      239.58      270.60     26.42 o
  19   3   8       46.59       54.69     22.79 o
 -22   4   8       27.76       19.43     17.28 o
 -20   4   8       99.13      114.81     21.39 o
 -18   4   8       47.29       42.54     12.29 o
 -16   4   8      160.69      152.63     20.23 o
 -14   4   8     1428.47     1457.04     44.30 o
 -12   4   8     1535.88     1422.35     50.88 o
 -10   4   8     5567.27     5718.38     84.78 o
  -8   4   8     5688.95     5331.63     79.10 o
  -6   4   8     1530.62     1453.88     45.21 o
  -4   4   8     2054.50     1984.65     55.04 o
  -2   4   8     6140.61     5873.14     91.22 o
   0   4   8     3984.57     3982.60     58.27 o
   2   4   8     2401.67     2326.13     68.11 o
   4   4   8     2342.70     2388.42     40.65 o
   6   4   8     3878.12     3875.41     64.51 o
   8   4   8     1542.63     1421.52     48.56 o
  10   4   8     2766.41     2822.99     60.56 o
  12   4   8     1554.41     1534.98     47.21 o
  14   4   8      425.20      374.60     35.63 o
  16   4   8       62.35       90.66     16.74 o
  18   4   8       23.88       41.92     23.55 o
 -21   5   8      334.78      373.75     62.29 o
 -19   5   8      582.11      483.98     39.95 o
 -17   5   8     1364.99     1458.79     57.73 o
 -15   5   8      684.83      694.43     41.74 o
 -13   5   8      102.68       91.28     19.27 o
 -11   5   8        3.86       15.43     13.66 o
  -9   5   8      135.94      122.88     19.87 o
  -7   5   8      660.47      645.21     34.82 o
  -5   5   8     3311.22     3137.53     69.72 o
  -3   5   8     2640.19     2386.19     63.35 o
  -1   5   8     1506.10     1348.47     44.00 o
   1   5   8      937.48      917.38     36.22 o
   3   5   8      389.69      456.29     23.21 o
   5   5   8      642.09      616.82     31.49 o
   7   5   8      795.99      836.98     37.55 o
   9   5   8      357.55      440.26     46.27 o
  11   5   8      189.62      220.79     21.46 o
  13   5   8      299.46      353.71     33.96 o
  15   5   8      302.93      383.75     31.61 o
  17   5   8      288.62      289.90     32.06 o
 -20   6   8       20.47       56.97     25.83 o
 -18   6   8      189.66      167.83     26.54 o
 -16   6   8      118.09      139.89     23.98 o
 -14   6   8       68.06       94.42     20.79 o
 -12   6   8        5.15       10.41     14.30 o
 -10   6   8      223.53      251.82     31.42 o
  -8   6   8      182.37      168.06     23.31 o
  -6   6   8      346.63      377.90     30.15 o
  -4   6   8     1196.26     1220.85     53.02 o
  -2   6   8     1406.95     1278.49     45.75 o
   0   6   8      908.58      912.45     38.58 o
   2   6   8      996.53      982.45     43.81 o
   4   6   8      412.21      409.71     36.79 o
   6   6   8      738.81      792.11     47.12 o
   8   6   8      184.80      194.22     22.19 o
  10   6   8        0.98       25.53     14.22 o
  12   6   8       22.76       33.25     11.38 o
  14   6   8       92.66       77.56     15.99 o
  16   6   8       20.57       10.50     11.05 o
 -17   7   8      372.59      367.10     36.20 o
 -15   7   8      290.77      249.60     31.13 o
 -13   7   8      447.34      473.45     49.28 o
 -11   7   8      472.47      509.46     38.73 o
  -9   7   8     1216.04     1130.44     49.23 o
  -7   7   8      553.32      576.51     42.81 o
  -5   7   8      294.26      257.67     33.52 o
  -3   7   8      589.44      627.20     37.40 o
  -1   7   8      570.86      576.98     35.62 o
   1   7   8       98.47      114.57     19.23 o
   3   7   8      421.34      439.76     32.02 o
   5   7   8      913.22      901.04     50.42 o
   7   7   8      777.38      814.28     53.43 o
   9   7   8      354.27      267.76     34.06 o
  11   7   8      391.49      347.78     60.01 o
  13   7   8      279.66      314.35     38.53 o
 -14   8   8        6.70       20.30     16.16 o
 -12   8   8        2.77       17.60     13.63 o
 -10   8   8       35.37       28.46     15.97 o
  -8   8   8        1.14        8.17     13.06 o
  -6   8   8       74.87       76.35     17.95 o
  -4   8   8       28.21       23.88     14.31 o
  -2   8   8       28.27       29.74     11.95 o
   0   8   8        3.19        4.52     11.04 o
   2   8   8       40.18       49.65     14.66 o
   4   8   8       53.49       91.46     22.17 o
   6   8   8        6.03       13.32     14.05 o
   8   8   8        4.05        9.72     16.76 o
  10   8   8        8.68        0.76     25.07 o
  12   8   8        5.56       12.15     24.31 o
 -11   9   8      363.58      398.95     46.11 o
  -9   9   8      395.20      439.90     39.23 o
  -7   9   8      479.91      477.92     39.15 o
  -5   9   8      274.94      278.50     30.36 o
  -3   9   8      172.75      170.38     32.64 o
  -1   9   8      369.21      331.16     32.74 o
   1   9   8      500.30      542.49     38.68 o
   3   9   8      558.64      533.63     76.34 o
   5   9   8      252.15      290.33     35.18 o
  -6  10   8       25.71       48.62     25.83 o
  -4  10   8        1.52       23.93     11.95 o
  -2  10   8        0.60       -5.32     21.84 o
   0  10   8        3.49       -0.71     16.33 o
   2  10   8        2.82       28.11     18.23 o
 -21   1   9      458.17      536.21     44.43 o
 -19   1   9      984.30      964.65     41.95 o
 -17   1   9     1406.78     1382.94     62.58 o
 -15   1   9     1793.72     1509.58     41.95 o
 -13   1   9      860.60      958.29     36.95 o
 -11   1   9     1827.81     1761.42     35.16 o
  -9   1   9     2137.39     2242.63     42.98 o
  -7   1   9     6127.57     6035.42     97.67 o
  -5   1   9     3944.20     3880.19     42.84 o
  -3   1   9     5943.23     5809.49     54.82 o
  -1   1   9     4181.03     4080.90     44.47 o
   1   1   9     4172.16     4022.19     44.81 o
   3   1   9     5153.11     5303.80     53.40 o
   5   1   9     6614.03     6806.46     86.05 o
   7   1   9     6668.35     6375.16     87.43 o
   9   1   9     3642.42     3510.78     66.16 o
  11   1   9      840.81      853.83     38.70 o
  13   1   9      711.08      724.81     36.69 o
  15   1   9      410.34      347.27     29.39 o
  17   1   9      397.01      413.87     32.81 o
 -24   2   9       61.11       40.26     30.39 o
 -22   2   9      140.76       73.69     34.94 o
 -20   2   9        0.74       27.93     11.53 o
 -18   2   9        2.45       11.50      8.46 o
 -16   2   9       20.41       12.35     12.39 o
 -14   2   9      574.00      682.86     30.16 o
 -12   2   9       18.46       27.95     10.99 o
 -10   2   9      296.96      260.28     19.79 o
  -8   2   9     1112.28     1139.79     32.88 o
  -6   2   9      709.10      671.57     33.88 o
  -4   2   9      786.04      785.36     18.16 o
  -2   2   9     3282.90     3132.79     38.27 o
   0   2   9      839.89      900.64     20.93 o
   2   2   9      562.64      614.82     23.04 o
   4   2   9        9.42        0.16      8.92 o
   6   2   9      269.53      221.05     18.94 o
   8   2   9      617.94      603.80     29.23 o
  10   2   9      753.86      764.84     34.43 o
  12   2   9      943.44     1018.84     39.94 o
  14   2   9      766.21      761.79     38.47 o
  16   2   9       94.41      115.90     19.41 o
  18   2   9      123.22      101.21     22.59 o
 -21   3   9      222.68      250.27     58.65 o
 -19   3   9       61.46       48.06     12.29 o
 -17   3   9      144.15      182.49     27.63 o
 -15   3   9      139.33      156.51     18.70 o
 -13   3   9      123.37      209.83     20.33 o
 -11   3   9     2344.09     2177.31     50.21 o
  -9   3   9     1423.03     1492.01     40.54 o
  -7   3   9     2486.64     2339.60     48.45 o
  -5   3   9     2039.27     1950.07     48.79 o
  -3   3   9     2350.46     2357.14     46.48 o
  -1   3   9     7813.44     8012.01     90.79 o
   1   3   9     4890.08     5010.51     58.52 o
   3   3   9     5015.74     4808.91     59.03 o
   5   3   9     5330.89     5293.73     85.78 o
   7   3   9      659.86      795.72     39.36 o
   9   3   9      840.76      880.58     34.15 o
  11   3   9     3070.96     3017.41     79.47 o
  13   3   9     1726.37     1774.24     52.59 o
  15   3   9     1318.66     1359.12     49.31 o
  17   3   9      502.69      450.56     35.42 o
 -22   4   9      151.52      126.10     34.94 o
 -20   4   9      129.86      101.08     19.95 o
 -18   4   9      587.01      615.74     34.36 o
 -16   4   9      352.83      285.35     25.31 o
 -14   4   9      280.39      272.57     24.24 o
 -12   4   9     1366.67     1287.03     51.97 o
 -10   4   9     3579.67     3351.67     88.37 o
  -8   4   9      440.28      403.33     24.71 o
  -6   4   9      489.63      516.68     30.80 o
  -4   4   9      326.28      306.49     24.97 o
  -2   4   9      831.88      834.37     35.08 o
   0   4   9     1305.31     1357.36     43.32 o
   2   4   9      585.87      528.79     39.39 o
   4   4   9     1849.83     1928.10     85.61 o
   6   4   9     2573.08     2669.15     65.08 o
   8   4   9      435.72      455.86     32.25 o
  10   4   9      449.24      519.64     29.98 o
  12   4   9      148.83      161.54     19.90 o
  14   4   9      184.78      229.55     23.72 o
  16   4   9      269.68      302.03     34.76 o
 -21   5   9       47.13       44.15     33.80 o
 -19   5   9       86.55       46.94     27.00 o
 -17   5   9        1.93       15.18     12.63 o
 -15   5   9      104.11       79.32     18.40 o
 -13   5   9      787.31      796.99     43.25 o
 -11   5   9      353.28      412.61     32.38 o
  -9   5   9        6.47        1.90     11.44 o
  -7   5   9      143.86      162.79     21.75 o
  -5   5   9     1248.34     1312.65     46.44 o
  -3   5   9     1500.95     1335.69     52.16 o
  -1   5   9     1166.71     1083.19     41.07 o
   1   5   9     2556.30     2369.46     60.16 o
   3   5   9     1748.73     1684.53     50.11 o
   5   5   9       49.07       48.29     11.74 o
   7   5   9     1839.34     1749.25     55.99 o
   9   5   9     2331.85     2353.99     67.04 o
  11   5   9      457.86      451.51     34.93 o
  13   5   9      341.58      291.07     31.50 o
  15   5   9      119.69      108.94     20.06 o
  17   5   9       53.21       35.70     26.59 o
 -20   6   9      326.83      210.42     46.34 o
 -18   6   9      509.50      582.42     60.64 o
 -16   6   9      623.57      581.05     42.53 o
 -14   6   9     1085.13     1189.00     67.65 o
 -12   6   9      202.18      296.95     30.64 o
 -10   6   9      147.94      158.46     24.05 o
  -8   6   9     1210.57     1107.78     46.66 o
  -6   6   9     1980.07     1841.09     89.24 o
  -4   6   9     1957.17     1869.40     57.75 o
  -2   6   9      408.17      439.80     31.38 o
   0   6   9      189.81      293.16     26.73 o
   2   6   9     1052.57     1086.27     44.77 o
   4   6   9      624.77      622.63     45.62 o
   6   6   9      190.77      252.25     32.49 o
   8   6   9      743.55      699.25     51.00 o
  10   6   9      219.03      271.81     27.76 o
  12   6   9      144.25      183.35     24.01 o
  14   6   9       97.22       91.45     26.79 o
 -17   7   9       50.45       31.15     28.11 o
 -15   7   9       16.92       29.59     16.35 o
 -13   7   9       26.54       19.24     14.78 o
 -11   7   9       24.30       17.87     14.74 o
  -9   7   9       49.31       15.62     13.73 o
  -7   7   9      133.26      168.13     24.42 o
  -5   7   9       76.57       54.55     15.97 o
  -3   7   9        5.99        9.88     11.51 o
  -1   7   9      199.39      277.33     35.98 o
   1   7   9       51.62       94.44     20.65 o
   3   7   9      209.37      295.95     36.23 o
   5   7   9      725.05      652.65     49.15 o
   7   7   9        1.95       -5.63     13.44 o
   9   7   9       14.17       26.83     16.42 o
  11   7   9       18.68       39.42     17.68 o
  13   7   9        0.90       10.03     14.81 o
 -14   8   9      196.29      287.75     41.32 o
 -12   8   9      603.85      606.15     44.97 o
 -10   8   9      693.41      765.17    124.58 o
  -8   8   9      183.20      159.29     25.14 o
  -6   8   9      204.58      194.47     26.40 o
  -4   8   9      336.38      317.69     32.14 o
  -2   8   9      311.57      329.27     31.92 o
   0   8   9      770.38      756.84     52.41 o
   2   8   9      399.31      487.71     44.85 o
   4   8   9      432.27      397.97     41.56 o
   6   8   9      301.32      407.89     55.07 o
   8   8   9      205.36      264.35     36.65 o
  10   8   9      239.53      258.36     36.11 o
  -9   9   9       17.47       15.47     16.77 o
  -7   9   9        5.15       18.27     14.22 o
  -5   9   9       12.25       47.89     15.20 o
  -3   9   9        0.01       32.78     14.93 o
  -1   9   9        2.22       38.38     13.94 o
   1   9   9        2.87       27.90     11.56 o
   3   9   9       12.36       23.29     25.83 o
   5   9   9        3.19       19.72     13.69 o
   7   9   9       35.29       35.56     25.45 o
  -4  10   9      211.03      210.42     47.10 o
  -2  10   9      236.25      271.19     53.94 o
   0  10   9      177.59      178.11     32.22 o
 -20   0  10     1357.35     1475.24     91.92 o
 -18   0  10     1421.03     1326.35     85.84 o
 -16   0  10     2485.85     2339.26    111.29 o
 -14   0  10      599.74      544.39     38.07 o
 -12   0  10     1156.05     1183.02     49.20 o
 -10   0  10     2920.69     2865.58     57.21 o
  -8   0  10     1260.61     1313.94     36.77 o
  -6   0  10     3354.66     3451.99     60.03 o
  -4   0  10    12379.82    12121.50    130.93 o
  -2   0  10     3970.21     3837.72     62.98 o
   0   0  10     1333.42     1236.84     35.21 o
   2   0  10     2672.98     2702.47     53.22 o
   4   0  10     7456.26     6897.64    126.10 o
   6   0  10     8919.85     8653.00    149.32 o
   8   0  10     4576.54     4481.76    107.15 o
  10   0  10     2964.11     2673.92     85.94 o
  12   0  10      915.27      850.71     55.04 o
  14   0  10      135.73      161.45     30.60 o
  16   0  10      386.30      370.31     52.04 o
 -21   1  10      152.34      184.40     41.40 o
 -19   1  10       51.40       65.12     15.70 o
 -17   1  10      275.65      284.92     27.29 o
 -15   1  10      101.20       56.06     16.49 o
 -13   1  10       29.59       46.12     11.79 o
 -11   1  10      265.59      283.37     20.07 o
  -9   1  10      355.07      377.66     35.85 o
  -7   1  10        4.95       -3.58      4.85 o
  -5   1  10      963.32      961.41     21.58 o
  -3   1  10       39.96       48.23      7.76 o
  -1   1  10      861.06      800.14     22.56 o
   1   1  10      154.77      167.43     11.56 o
   3   1  10      395.15      356.19     17.48 o
   5   1  10        0.10        3.84      8.69 o
   7   1  10       27.86       24.27     12.40 o
   9   1  10       14.07        8.56     10.16 o
  11   1  10      964.46      958.41     41.12 o
  13   1  10      337.67      351.85     28.67 o
  15   1  10       39.23       56.19     13.97 o
  17   1  10       11.93       39.51     12.97 o
 -22   2  10       88.15       42.88     16.57 o
 -20   2  10      513.55      528.72     36.77 o
 -18   2  10      465.34      486.68     34.49 o
 -16   2  10      127.46      187.10     19.42 o
 -14   2  10     1571.78     1579.96     43.97 o
 -12   2  10     1736.21     1800.35     45.45 o
 -10   2  10      819.08      858.71     31.14 o
  -8   2  10     4063.73     3955.52     67.53 o
  -6   2  10     1966.22     2033.85     44.19 o
  -4   2  10      616.26      638.57     32.78 o
  -2   2  10      838.72      836.95     20.87 o
   0   2  10     4090.04     3926.28     46.59 o
   2   2  10     7630.25     7480.68     86.39 o
   4   2  10     2686.24     2464.97     59.04 o
   6   2  10     1187.67     1119.71     36.18 o
   8   2  10     1690.06     1529.90     44.04 o
  10   2  10     1360.35     1464.39     45.27 o
  12   2  10     1992.52     2011.09     55.80 o
  14   2  10     1860.30     1796.31     55.36 o
  16   2  10      891.21      863.66     43.57 o
 -21   3  10      336.11      349.71     44.82 o
 -19   3  10       25.61       23.84     14.58 o
 -17   3  10       15.69       23.11     11.53 o
 -15   3  10      396.29      426.08     41.09 o
 -13   3  10     1173.83     1113.73     38.06 o
 -11   3  10      235.90      257.07     21.61 o
  -9   3  10      149.81      127.90     16.48 o
  -7   3  10      246.07      254.32     20.94 o
  -5   3  10       15.89       10.54     11.73 o
  -3   3  10     1190.81     1183.73     34.64 o
  -1   3  10      955.64      904.97     35.52 o
   1   3  10     2342.81     2389.41     46.81 o
   3   3  10     3430.89     3163.05     82.67 o
   5   3  10       33.52       37.89     11.46 o
   7   3  10      134.73      131.42     16.65 o
   9   3  10      309.08      334.80     25.46 o
  11   3  10       46.82       54.38     13.84 o
  13   3  10       70.41       48.03     13.56 o
  15   3  10      318.61      389.42     31.39 o
  17   3  10      200.04      177.00     45.58 o
 -22   4  10      283.89      214.69     31.58 o
 -20   4  10      153.18      149.38     19.54 o
 -18   4  10      168.29      156.14     20.31 o
 -16   4  10      487.06      462.18     30.56 o
 -14   4  10      363.19      442.40     29.05 o
 -12   4  10        1.95       10.49     10.72 o
 -10   4  10       11.47       -0.15      9.66 o
  -8   4  10       44.16       37.49     12.47 o
  -6   4  10       48.97       49.21     12.91 o
  -4   4  10     1002.12     1115.59     41.42 o
  -2   4  10     3365.93     3228.89     69.58 o
   0   4  10     2144.96     2002.08     80.67 o
   2   4  10      919.65      843.56     35.24 o
   4   4  10      634.52      700.64     38.91 o
   6   4  10     1013.92      968.00     40.41 o
   8   4  10      976.58     1009.40     60.12 o
  10   4  10      925.38      999.22     38.44 o
  12   4  10      523.57      541.18     34.67 o
  14   4  10      431.30      419.55     31.38 o
  16   4  10      287.76      325.50     32.74 o
 -21   5  10      131.88       81.28     28.87 o
 -19   5  10      262.40      318.67     33.92 o
 -17   5  10      438.04      413.35     36.83 o
 -15   5  10      177.48      233.80     45.62 o
 -13   5  10      623.99      525.84     44.62 o
 -11   5  10      903.85      970.26     45.08 o
  -9   5  10     1978.99     1858.62     73.65 o
  -7   5  10     3848.88     3908.59    102.01 o
  -5   5  10     2187.91     1978.23     73.26 o
  -3   5  10      602.33      702.91     38.01 o
  -1   5  10      623.52      644.74     89.12 o
   1   5  10      231.21      253.02     24.41 o
   3   5  10      311.05      308.15     34.64 o
   5   5  10     1162.30     1172.91     56.94 o
   7   5  10      974.74      929.04     41.28 o
   9   5  10      727.13      726.21     41.97 o
  11   5  10      584.78      651.82     68.59 o
  13   5  10      307.95      348.74     34.36 o
  15   5  10       94.96       88.47     34.56 o
 -18   6  10       37.70       20.96     14.86 o
 -16   6  10        0.33        9.64     14.31 o
 -14   6  10       15.53        7.10     18.50 o
 -12   6  10       21.65       29.67     15.62 o
 -10   6  10      241.95      276.13     29.10 o
  -8   6  10      420.41      512.27     36.16 o
  -6   6  10      186.55      164.85     23.31 o
  -4   6  10       91.70      126.63     20.43 o
  -2   6  10       92.15       74.55     21.82 o
   0   6  10       18.83       47.68     14.27 o
   2   6  10       10.63       30.42     16.38 o
   4   6  10      189.58      152.85     28.41 o
   6   6  10      819.35      714.07     73.69 o
   8   6  10      305.08      376.31     42.42 o
  10   6  10      294.95      292.02     42.16 o
  12   6  10      259.41      220.14     27.85 o
  14   6  10       81.84       68.37     21.27 o
 -15   7  10      451.01      457.70     40.47 o
 -13   7  10      347.51      374.54     37.21 o
 -11   7  10      439.11      422.63     38.15 o
  -9   7  10      598.30      618.90     58.78 o
  -7   7  10      533.68      520.45     38.72 o
  -5   7  10      564.33      592.18     39.55 o
  -3   7  10      996.79      991.94     48.84 o
  -1   7  10     1042.27     1049.27     45.74 o
   1   7  10      754.44      747.35     41.16 o
   3   7  10      420.11      494.90     44.83 o
   5   7  10      689.31      790.20     54.76 o
   7   7  10      419.44      460.65     46.65 o
   9   7  10      202.40      274.00     39.20 o
  11   7  10      128.30      119.53     25.69 o
 -12   8  10        2.80        7.69     13.35 o
 -10   8  10        0.01       21.42     16.07 o
  -8   8  10       31.52       76.46     18.85 o
  -6   8  10       15.13        6.52     14.04 o
  -4   8  10        8.50        0.39     24.98 o
  -2   8  10       15.97       -4.59     12.35 o
   0   8  10        0.49       26.52     13.23 o
   2   8  10      193.30      192.59     34.18 o
   4   8  10       61.42       17.83     15.78 o
   6   8  10       13.98       -6.84     19.75 o
   8   8  10       89.97      154.38     30.17 o
  -7   9  10      170.46      163.77     25.26 o
  -5   9  10      120.42      157.93     25.34 o
  -3   9  10      220.51      225.97     29.64 o
  -1   9  10      219.62      248.84     29.24 o
   1   9  10      236.37      223.93     63.81 o
   3   9  10      183.98      168.33     28.49 o
   5   9  10       49.41       73.45     61.53 o
 -21   1  11      968.81     1067.27     57.11 o
 -19   1  11     1053.56     1002.10     56.12 o
 -17   1  11      919.85     1012.68     43.82 o
 -15   1  11     1386.94     1350.45     48.96 o
 -13   1  11      451.07      552.92     27.50 o
 -11   1  11      913.41      906.98     31.56 o
  -9   1  11     1533.45     1470.95    104.30 o
  -7   1  11     4974.06     5038.87    102.77 o
  -5   1  11     3721.41     3761.04     45.87 o
  -3   1  11     2329.32     2306.51     35.26 o
  -1   1  11     2640.89     2632.83     38.44 o
   1   1  11     1700.45     1607.62     29.75 o
   3   1  11     1026.14     1054.03     52.19 o
   5   1  11     3102.56     2843.01     56.83 o
   7   1  11     3354.48     3167.74     63.51 o
   9   1  11     2269.39     2101.44     54.03 o
  11   1  11     1517.27     1500.50     48.00 o
  13   1  11     1317.23     1279.26     46.67 o
  15   1  11      864.05      917.39     44.67 o
 -22   2  11        6.39       62.10     33.42 o
 -20   2  11        1.67       33.21     13.44 o
 -18   2  11       29.65       29.66     14.59 o
 -16   2  11      563.49      556.93     30.38 o
 -14   2  11      926.93      870.85     34.92 o
 -12   2  11      132.72      103.83     15.31 o
 -10   2  11      109.95      114.61     22.12 o
  -8   2  11       14.60       12.15     10.06 o
  -6   2  11       58.47       69.36     12.89 o
  -4   2  11        7.41       -2.66      9.65 o
  -2   2  11      348.61      305.49     16.75 o
   0   2  11      938.00      989.53     23.90 o
   2   2  11       49.00       31.88     10.53 o
   4   2  11       56.89       38.11     20.72 o
   6   2  11       29.12       64.53     13.15 o
   8   2  11      183.52      189.51     19.45 o
  10   2  11      142.27      155.40     19.16 o
  12   2  11       44.72       77.31     15.38 o
  14   2  11        2.60       30.15     17.65 o
  16   2  11        5.20       25.17     13.63 o
 -21   3  11       95.12      137.80     20.87 o
 -19   3  11      337.08      329.38     32.33 o
 -17   3  11      900.18      970.01     39.09 o
 -15   3  11      728.01      744.39     35.22 o
 -13   3  11     1025.87     1127.17     39.27 o
 -11   3  11     2947.78     2879.70    114.69 o
  -9   3  11      699.56      716.36     31.12 o
  -7   3  11        8.54       23.91     10.71 o
  -5   3  11        4.04        7.13      9.41 o
  -3   3  11      347.18      370.96     22.86 o
  -1   3  11      872.83      839.85     30.42 o
   1   3  11      967.74      944.43     30.32 o
   3   3  11     2601.23     2454.57     97.73 o
   5   3  11      845.04      812.97     38.19 o
   7   3  11      257.94      321.66     28.79 o
   9   3  11      816.73      832.49     35.97 o
  11   3  11      685.16      692.87     36.62 o
  13   3  11      553.02      587.38     36.02 o
  15   3  11      424.16      390.59     31.81 o
 -20   4  11      177.78      200.49     22.06 o
 -18   4  11      239.77      286.39     26.41 o
 -16   4  11       81.86       67.38     15.41 o
 -14   4  11      163.09      197.74     21.76 o
 -12   4  11      369.02      291.91     25.22 o
 -10   4  11      633.77      641.28     32.11 o
  -8   4  11      802.08      734.82     33.45 o
  -6   4  11      994.76     1026.88     35.78 o
  -4   4  11     1137.22     1180.81     43.79 o
  -2   4  11     1620.38     1489.19     48.67 o
   0   4  11      553.25      534.58     31.90 o
   2   4  11      255.36      328.80     36.08 o
   4   4  11      890.01      983.08     51.73 o
   6   4  11      568.40      593.06     53.41 o
   8   4  11      206.24      223.95     26.48 o
  10   4  11      128.46      136.22     21.02 o
  12   4  11      246.16      245.51     29.15 o
  14   4  11      405.43      372.77     36.64 o
  16   4  11      131.75       90.40     33.42 o
 -19   5  11      134.32      130.08     23.20 o
 -17   5  11       67.53       76.50     18.68 o
 -15   5  11      398.35      352.23     41.78 o
 -13   5  11      300.64      342.56     32.52 o
 -11   5  11        2.00      -10.24     10.24 o
  -9   5  11       66.04       38.44     17.83 o
  -7   5  11       95.58      107.29     20.46 o
  -5   5  11      771.38      702.58     45.46 o
  -3   5  11       71.95       97.47     17.72 o
  -1   5  11      128.01      178.49     22.46 o
   1   5  11      183.54      222.66     23.76 o
   3   5  11       35.27       42.42     18.53 o
   5   5  11      145.47      160.53     29.48 o
   7   5  11      509.95      494.26     45.92 o
   9   5  11      158.11      155.33     28.73 o
  11   5  11      227.22      231.07     27.00 o
  13   5  11       69.79       52.12     15.71 o
 -18   6  11      301.04      309.18     56.97 o
 -16   6  11      246.33      251.09     31.42 o
 -14   6  11      247.45      244.15     30.68 o
 -12   6  11      179.03      141.68     23.00 o
 -10   6  11      972.44      898.03     47.29 o
  -8   6  11     1456.83     1550.12     57.16 o
  -6   6  11     1749.73     1691.00     58.62 o
  -4   6  11     1428.69     1326.75     51.30 o
  -2   6  11      303.11      345.41     49.83 o
   0   6  11      461.02      468.71     33.44 o
   2   6  11      986.81      899.17     56.37 o
   4   6  11      482.46      508.75     45.87 o
   6   6  11      731.50      579.61     68.37 o
   8   6  11      942.93      979.90     63.64 o
  10   6  11      722.95      742.98     57.98 o
  12   6  11      303.19      320.57     58.49 o
 -15   7  11       14.86       20.33     16.91 o
 -13   7  11        5.08        6.14     17.38 o
 -11   7  11      167.91      182.95     49.57 o
  -9   7  11      155.91      172.66     25.61 o
  -7   7  11       46.91       72.96     19.87 o
  -5   7  11        0.35       15.33     14.47 o
  -3   7  11        4.77       14.42     13.01 o
  -1   7  11        5.29        9.22     12.18 o
   1   7  11        6.59       15.81     16.63 o
   3   7  11      198.44      270.08     37.33 o
   5   7  11       81.31       74.30     22.05 o
   7   7  11       15.87       39.47     20.35 o
   9   7  11      129.72       98.55     26.39 o
 -10   8  11      257.71      303.59     34.64 o
  -8   8  11       94.05       92.34     35.89 o
  -6   8  11      183.16      204.41     28.11 o
  -4   8  11      326.53      301.20     32.58 o
  -2   8  11      464.08      528.11     39.29 o
   0   8  11      446.03      459.21     46.73 o
   2   8  11      480.52      527.21     49.88 o
   4   8  11      581.16      601.80     56.21 o
   6   8  11      170.35      205.86     47.86 o
  -5   9  11        0.67       35.70     18.24 o
  -3   9  11        0.30       26.28     13.56 o
  -1   9  11        5.16       15.85     12.26 o
   1   9  11        1.26       46.34     23.55 o
 -22   0  12      276.94      250.68     44.82 o
 -20   0  12      588.62      729.26     75.21 o
 -18   0  12     2390.53     2248.56    120.02 o
 -16   0  12      655.37      651.02     69.89 o
 -14   0  12       75.32       71.41     30.39 o
 -12   0  12     1189.59     1196.45     79.76 o
 -10   0  12      969.93     1150.00     49.40 o
  -8   0  12     1693.37     1623.06     49.31 o
  -6   0  12     5295.11     5301.26     83.01 o
  -4   0  12     4813.15     4831.12     78.04 o
  -2   0  12     1347.28     1416.33     40.91 o
   0   0  12        3.50       42.59     14.93 o
   2   0  12      926.09      956.31     82.42 o
   4   0  12     3483.72     3059.48     84.31 o
   6   0  12     1403.52     1415.58     59.89 o
   8   0  12      846.93      690.94     48.59 o
  10   0  12     1178.82     1062.40     57.98 o
  12   0  12      630.65      729.36     69.51 o
  14   0  12     1288.30     1416.26     72.78 o
 -23   1  12        6.00       27.35     18.23 o
 -21   1  12       39.95       94.57     20.39 o
 -19   1  12      228.82      257.23     34.72 o
 -17   1  12      110.44       95.34     24.15 o
 -15   1  12       56.74       54.50     16.07 o
 -13   1  12      489.10      458.33     32.06 o
 -11   1  12      181.13      220.71     33.12 o
  -9   1  12       67.67       91.23     13.97 o
  -7   1  12       13.06       23.97     10.20 o
  -5   1  12      102.40       94.52     13.20 o
  -3   1  12      503.99      462.98     18.04 o
  -1   1  12      299.30      301.89     15.57 o
   1   1  12      595.72      591.96     27.63 o
   3   1  12      128.40      128.37     15.75 o
   5   1  12      342.68      347.09     23.92 o
   7   1  12        8.05        6.25      9.96 o
   9   1  12      551.37      499.36     31.04 o
  11   1  12      113.67      107.74     18.32 o
  13   1  12      107.25       87.48     16.93 o
  15   1  12       86.04       72.06     14.63 o
 -22   2  12      548.66      551.30     48.61 o
 -20   2  12     1096.36     1139.30     60.88 o
 -18   2  12      428.91      482.85     36.40 o
 -16   2  12      974.03     1007.46     45.35 o
 -14   2  12     2777.88     2651.68     59.47 o
 -12   2  12     1636.82     1581.89     44.73 o
 -10   2  12     2053.30     1995.15     48.58 o
  -8   2  12     1687.12     1735.54     44.65 o
  -6   2  12       43.44       49.91     13.88 o
  -4   2  12      148.28      195.55     18.27 o
  -2   2  12      616.40      667.11     35.38 o
   0   2  12     2469.31     2455.72     60.64 o
   2   2  12     2921.94     2880.10     64.29 o
   4   2  12      778.29      814.47     30.93 o
   6   2  12     1123.30     1046.55     37.12 o
   8   2  12      856.92      858.07     36.13 o
  10   2  12      618.12      593.41     33.91 o
  12   2  12      728.87      665.02     37.62 o
  14   2  12      305.83      295.49     28.43 o
 -21   3  12       18.01       39.53     18.09 o
 -19   3  12        0.17       14.68     13.15 o
 -17   3  12      156.22      122.33     17.78 o
 -15   3  12      273.03      250.62     23.57 o
 -13   3  12      662.82      659.94     33.54 o
 -11   3  12      942.68      917.54     35.39 o
  -9   3  12      346.09      339.93     24.59 o
  -7   3  12      405.66      416.29     25.71 o
  -5   3  12     1849.36     1793.78     45.55 o
  -3   3  12      294.14      290.28     24.59 o
  -1   3  12       95.02      104.09     22.48 o
   1   3  12      999.53     1036.68     51.83 o
   3   3  12      270.31      269.61     24.00 o
   5   3  12       56.68       63.84     15.56 o
   7   3  12      244.26      225.04     25.92 o
   9   3  12       11.18       43.18     13.91 o
  11   3  12       94.96       99.54     17.17 o
  13   3  12      214.03      252.63     26.86 o
  15   3  12      117.20       94.20     34.18 o
 -20   4  12       64.18       62.76     16.70 o
 -18   4  12      404.04      384.63     36.40 o
 -16   4  12      608.50      657.90     36.33 o
 -14   4  12      880.77      914.87     39.07 o
 -12   4  12      959.83      924.19     39.11 o
 -10   4  12      458.62      452.54     29.04 o
  -8   4  12      917.35      964.15     36.73 o
  -6   4  12     1020.34      977.27     36.17 o
  -4   4  12      964.99     1046.71     42.38 o
  -2   4  12      669.60      722.67     37.24 o
   0   4  12      209.71      227.54     24.03 o
   2   4  12        2.02        8.36     13.97 o
   4   4  12       18.83       47.10     18.80 o
   6   4  12      159.71      191.52     23.67 o
   8   4  12      418.19      375.27     32.17 o
  10   4  12      293.77      300.49     32.87 o
  12   4  12      280.53      279.70     31.43 o
  14   4  12      172.49      164.84     39.50 o
 -19   5  12      367.22      344.12     57.73 o
 -17   5  12      306.93      259.83     30.96 o
 -15   5  12      155.21      168.82     25.08 o
 -13   5  12      186.62      149.64     25.24 o
 -11   5  12      124.20      152.83     24.36 o
  -9   5  12      456.53      465.70     35.20 o
  -7   5  12      626.30      682.36     52.87 o
  -5   5  12      308.75      328.33     29.61 o
  -3   5  12      508.41      554.48     35.82 o
  -1   5  12      761.39      765.55     38.76 o
   1   5  12      769.72      660.05     85.46 o
   3   5  12     1218.28     1097.61     58.28 o
   5   5  12      785.93      831.06     79.00 o
   7   5  12      424.53      395.72     44.58 o
   9   5  12      357.82      361.96     43.47 o
  11   5  12      211.10      250.38     30.37 o
  13   5  12      113.17       94.96     22.03 o
 -16   6  12      177.58      165.78     25.76 o
 -14   6  12      191.82      206.15     42.19 o
 -12   6  12       44.83       34.29     16.63 o
 -10   6  12       34.21       22.33     15.04 o
  -8   6  12       63.68       87.29     19.13 o
  -6   6  12        2.64       -5.10     10.22 o
  -4   6  12       22.79       -5.62     11.26 o
  -2   6  12      162.77      126.63     21.78 o
   0   6  12       65.72      102.21     26.01 o
   2   6  12       41.13        2.06     14.78 o
   4   6  12      110.82      109.44     23.47 o
   6   6  12       37.72       55.74     34.18 o
   8   6  12       34.67        1.45     17.51 o
  10   6  12       57.20       57.16     22.81 o
 -13   7  12      168.41      191.72     27.90 o
 -11   7  12      268.83      255.68     31.04 o
  -9   7  12      366.91      300.16     33.45 o
  -7   7  12      569.64      581.39     41.50 o
  -5   7  12      393.59      376.36     35.14 o
  -3   7  12      498.29      542.88     45.95 o
  -1   7  12      725.37      695.55     43.45 o
   1   7  12      365.02      377.36     42.81 o
   3   7  12      251.50      256.56     36.72 o
   5   7  12      397.58      437.45     64.57 o
   7   7  12      252.88      258.51     40.64 o
  -8   8  12        7.56       14.02     14.16 o
  -6   8  12        4.01       -8.70     12.93 o
  -4   8  12        0.07        3.73     12.54 o
  -2   8  12       25.58       29.58     14.42 o
   0   8  12        0.49        2.62     33.04 o
   2   8  12        4.49       -2.03     19.75 o
   4   8  12       13.21       43.85     17.63 o
  -3   9  12      124.54       93.44     34.18 o
 -21   1  13      480.12      379.51     94.96 o
 -19   1  13      538.09      482.44     47.54 o
 -17   1  13      845.47      858.96     97.24 o
 -15   1  13     1619.08     1497.44     69.24 o
 -13   1  13      995.59      994.68     43.42 o
 -11   1  13     1433.26     1466.81     50.17 o
  -9   1  13     2185.66     2174.20     53.73 o
  -7   1  13     2323.00     2283.74     51.36 o
  -5   1  13      935.14      940.42     32.27 o
  -3   1  13      422.72      482.26     21.31 o
  -1   1  13     1177.08     1194.21     41.16 o
   1   1  13     1152.37     1083.33     38.88 o
   3   1  13      939.19      935.50     33.72 o
   5   1  13      873.30      906.26     34.95 o
   7   1  13      638.42      710.66     34.94 o
   9   1  13      433.31      468.96     31.04 o
  11   1  13      303.75      306.92     31.58 o
  13   1  13      313.55      291.15     27.71 o
 -20   2  13       84.66      117.47     25.07 o
 -18   2  13       81.56      115.78     20.85 o
 -16   2  13      305.04      316.23     34.86 o
 -14   2  13      452.78      422.08     33.94 o
 -12   2  13      102.64      100.19     15.87 o
 -10   2  13       26.07       34.66     11.36 o
  -8   2  13      269.76      321.60     23.24 o
  -6   2  13      752.66      770.28     31.16 o
  -4   2  13     1113.97     1106.13     35.66 o
  -2   2  13     1332.80     1374.83     38.69 o
   0   2  13     1209.23     1164.02     34.96 o
   2   2  13       69.52       53.40     23.15 o
   4   2  13       12.61       14.21     18.21 o
   6   2  13       90.18      117.66     16.44 o
   8   2  13      512.57      468.49     30.28 o
  10   2  13      219.11      223.94     24.34 o
  12   2  13       81.55       58.82     13.59 o
  14   2  13       45.86       41.02     26.59 o
 -21   3  13      306.97      324.37     57.73 o
 -19   3  13      719.74      800.60     47.33 o
 -17   3  13      680.05      789.71     46.27 o
 -15   3  13      620.98      649.23     34.84 o
 -13   3  13     1298.48     1317.92     44.05 o
 -11   3  13     2343.90     2276.79    104.60 o
  -9   3  13      749.52      714.68     32.69 o
  -7   3  13      593.07      647.12     31.51 o
  -5   3  13     1979.77     1951.89     63.48 o
  -3   3  13     2564.34     2560.91     55.48 o
  -1   3  13     1680.06     1630.42     54.27 o
   1   3  13      800.58      794.78     48.33 o
   3   3  13      323.71      330.86     45.96 o
   5   3  13      216.53      227.66     25.27 o
   7   3  13      247.60      226.99     26.02 o
   9   3  13      367.89      404.21     35.19 o
  11   3  13      485.73      509.84     39.92 o
  13   3  13      404.04      290.95     51.66 o
 -18   4  13      152.63      162.64     19.90 o
 -16   4  13      207.14      226.49     23.97 o
 -14   4  13      357.19      382.12     29.39 o
 -12   4  13      429.56      391.69     29.04 o
 -10   4  13      711.87      697.53     35.39 o
  -8   4  13      689.24      688.80     34.24 o
  -6   4  13      199.13      220.43     22.01 o
  -4   4  13      294.07      298.47     37.76 o
  -2   4  13      526.14      490.12     33.15 o
   0   4  13      399.95      434.76     60.39 o
   2   4  13      565.96      497.41     60.01 o
   4   4  13      854.60      729.26     73.69 o
   6   4  13      266.49      335.03     41.03 o
   8   4  13       63.11       65.81     15.40 o
  10   4  13      153.50      139.72     23.19 o
  12   4  13      278.62      406.41     60.01 o
 -17   5  13      351.75      363.32     38.62 o
 -15   5  13      774.27      788.00     47.22 o
 -13   5  13      258.35      230.90     28.89 o
 -11   5  13      306.83      299.87     31.42 o
  -9   5  13      630.16      690.41     42.38 o
  -7   5  13     1030.24     1034.81     45.97 o
  -5   5  13     1060.14     1110.09     47.50 o
  -3   5  13      325.41      324.10     30.51 o
  -1   5  13       57.06       78.10     17.44 o
   1   5  13       17.74       47.46     19.79 o
   3   5  13       80.82      104.74     25.23 o
   5   5  13      180.91      155.33     30.83 o
   7   5  13      172.22      170.88     52.04 o
   9   5  13      240.97      230.10     37.64 o
 -16   6  13      105.64       32.66     23.55 o
 -14   6  13      102.91      132.76     23.02 o
 -12   6  13      100.03       98.65     32.43 o
 -10   6  13      214.94      249.45     30.69 o
  -8   6  13      157.31      167.28     24.54 o
  -6   6  13      297.49      339.55     33.15 o
  -4   6  13      321.53      321.09     32.34 o
  -2   6  13      199.13      233.25     27.75 o
   0   6  13      385.55      331.85     40.49 o
   2   6  13      365.10      299.19     39.48 o
   4   6  13      260.20      233.51     41.40 o
   6   6  13      467.01      531.90     75.96 o
   8   6  13      351.36      400.25     47.54 o
 -11   7  13      170.83      218.36     30.14 o
  -9   7  13        5.70       13.57     13.54 o
  -7   7  13       15.13        9.39     13.31 o
  -5   7  13       12.29       33.61     14.80 o
  -3   7  13        7.45       -3.80     10.68 o
  -1   7  13        3.67       -0.14     14.38 o
   1   7  13       34.01       14.81     21.27 o
   3   7  13       66.80       66.94     23.55 o
   5   7  13       14.19       41.02     25.83 o
  -6   8  13      256.16      278.03     54.69 o
  -4   8  13      346.43      280.35     40.78 o
  -2   8  13      236.69      260.56     53.94 o
 -20   0  14      839.02      841.69     86.60 o
 -18   0  14     1321.85     1314.95     97.24 o
 -16   0  14      276.04      295.50     54.69 o
 -14   0  14      872.23      809.79     79.00 o
 -12   0  14     2193.61     2147.53    113.95 o
 -10   0  14     3050.27     2882.11    128.38 o
  -8   0  14     4228.12     3724.56    142.05 o
  -6   0  14     2111.64     2132.33    102.55 o
  -4   0  14     1190.03     1343.36     91.16 o
  -2   0  14      152.13      182.17     19.19 o
   0   0  14        4.88       -3.36     16.71 o
   2   0  14     1094.93     1095.79     52.10 o
   4   0  14     1514.59     1468.96     62.56 o
   6   0  14     1078.56      966.07     81.66 o
   8   0  14      865.99      899.16     57.45 o
  10   0  14      263.58      247.53     45.96 o
  12   0  14      237.98      227.58     35.72 o
 -19   1  14       26.36       35.90     32.29 o
 -17   1  14       65.97       75.92     22.29 o
 -15   1  14        6.09       41.44     19.56 o
 -13   1  14       16.19        3.14     23.93 o
 -11   1  14        0.13        2.54     13.73 o
  -9   1  14        9.36      -11.13     11.13 o
  -7   1  14       49.67       64.26     13.49 o
  -5   1  14     1036.55     1017.01     34.22 o
  -3   1  14     2867.51     2852.49     56.58 o
  -1   1  14       35.10       36.67     10.01 o
   1   1  14        2.84      -10.17     19.63 o
   3   1  14       76.25       85.28     20.07 o
   5   1  14        2.44       -8.19      8.54 o
   7   1  14      125.98      163.75     18.84 o
   9   1  14      105.14       98.06     16.89 o
  11   1  14        0.30       14.31     10.95 o
  13   1  14       46.00       75.21     33.42 o
 -20   2  14      138.56      113.95     33.42 o
 -18   2  14      194.56      141.86     27.57 o
 -16   2  14      808.20      807.10     56.32 o
 -14   2  14      961.77      964.52     46.85 o
 -12   2  14     1261.70     1329.09     51.76 o
 -10   2  14     1342.89     1341.28     42.44 o
  -8   2  14     1034.45     1125.10     37.96 o
  -6   2  14     1530.64     1469.73     43.97 o
  -4   2  14     2081.59     2208.02     51.55 o
  -2   2  14     2409.74     2387.21     52.87 o
   0   2  14     2214.75     2236.97     87.69 o
   2   2  14      812.15      737.51     54.69 o
   4   2  14      399.18      465.57     33.48 o
   6   2  14      264.56      256.79     28.28 o
   8   2  14      120.05      127.56     21.19 o
  10   2  14      268.90      291.32     37.61 o
  12   2  14      164.71      138.08     22.16 o
 -19   3  14      116.48      143.04     22.80 o
 -17   3  14      302.30      392.27     36.38 o
 -15   3  14      321.63      347.85     49.43 o
 -13   3  14      431.16      414.27     29.29 o
 -11   3  14      253.74      290.66     25.77 o
  -9   3  14      111.28      143.89     19.06 o
  -7   3  14      399.74      431.00     27.58 o
  -5   3  14      216.53      225.00     26.53 o
  -3   3  14      147.20      190.36     18.88 o
  -1   3  14      711.75      718.23     71.03 o
   1   3  14      467.30      536.34     44.05 o
   3   3  14      309.06      312.98     53.18 o
   5   3  14      621.81      603.34    100.27 o
   7   3  14      198.75      195.27     26.13 o
   9   3  14      253.30      248.14     29.32 o
  11   3  14      355.90      351.35     35.37 o
 -18   4  14      526.38      551.51     74.45 o
 -16   4  14      511.59      554.61     35.59 o
 -14   4  14      860.92      861.31     41.36 o
 -12   4  14      473.30      507.45     32.79 o
 -10   4  14      231.40      283.57     25.84 o
  -8   4  14      976.64      991.34     39.36 o
  -6   4  14      899.98      891.44     37.26 o
  -4   4  14      750.73      745.99     40.93 o
  -2   4  14      926.54      975.86     42.78 o
   0   4  14      734.20      794.91     71.79 o
   2   4  14      585.21      540.67     46.44 o
   4   4  14      413.33      389.78     44.20 o
   6   4  14      392.35      290.22     39.99 o
   8   4  14      372.97      334.90     79.00 o
  10   4  14      237.60      189.91     51.66 o
 -17   5  14       42.13       36.46     20.51 o
 -15   5  14       31.50       21.91     13.44 o
 -13   5  14      160.68      136.69     23.71 o
 -11   5  14      490.66      559.31     40.59 o
  -9   5  14      651.63      600.89     40.82 o
  -7   5  14      615.08      632.94     51.25 o
  -5   5  14      515.42      465.04     35.73 o
  -3   5  14      179.73      143.74     21.51 o
  -1   5  14       76.72       16.88     29.25 o
   1   5  14      238.21      238.20     35.72 o
   3   5  14      308.54      402.89     74.83 o
   5   5  14      233.42      222.95     36.51 o
   7   5  14      304.38      350.97     44.43 o
 -14   6  14       77.22       88.12     27.35 o
 -12   6  14      158.50      138.48     31.10 o
 -10   6  14      268.01      283.58     32.19 o
  -8   6  14      309.14      331.01     34.30 o
  -6   6  14      173.56      123.76     22.24 o
  -4   6  14      206.30      215.19     27.27 o
  -2   6  14      149.63      135.84     31.91 o
   0   6  14       99.96      112.43     46.72 o
   2   6  14       86.90      113.69     26.58 o
   4   6  14       27.11       52.71     32.66 o
  -9   7  14      182.65      149.85     25.54 o
  -7   7  14      166.55      175.84     27.22 o
  -5   7  14       85.55      107.79     25.05 o
  -3   7  14      149.36      136.61     25.22 o
  -1   7  14      214.34      206.60     35.69 o
   1   7  14      193.95      194.34     47.10 o
  -4   8  14       14.23       -6.84     22.03 o
 -19   1  15      338.94      312.22     60.01 o
 -17   1  15      385.41      434.24     46.65 o
 -15   1  15      635.50      670.57    123.82 o
 -13   1  15      699.47      691.27     54.22 o
 -11   1  15     1468.13     1519.69     70.60 o
  -9   1  15     2266.00     2240.56     81.90 o
  -7   1  15     2357.14     2397.22     64.52 o
  -5   1  15     1797.66     1773.59     46.08 o
  -3   1  15     1118.04     1127.03     37.94 o
  -1   1  15     1691.87     1700.23     76.34 o
   1   1  15     1766.00     1669.59    105.97 o
   3   1  15     1011.01      958.93     42.16 o
   5   1  15      661.44      694.34     35.13 o
   7   1  15      518.57      545.62     33.11 o
   9   1  15      291.14      291.66     39.36 o
  11   1  15      215.09      222.13     27.34 o
 -18   2  15        7.64       37.72     18.53 o
 -16   2  15      180.23      188.91     33.64 o
 -14   2  15      261.26      275.28     30.45 o
 -12   2  15        2.75        5.00     12.99 o
 -10   2  15       35.81       24.64     11.07 o
  -8   2  15       33.80       62.91     13.93 o
  -6   2  15      186.26      207.16     35.31 o
  -4   2  15       31.51       43.64     11.51 o
  -2   2  15       65.24       75.45     12.75 o
   0   2  15      228.61      215.99     34.94 o
   2   2  15       51.36       49.73     20.22 o
   4   2  15       71.50      112.15     18.65 o
   6   2  15      349.49      286.30     29.26 o
   8   2  15      181.38      183.69     24.62 o
  10   2  15       42.74       40.69     24.07 o
 -17   3  15      155.87      161.69     24.46 o
 -15   3  15      558.89      655.87     43.80 o
 -13   3  15      790.32      788.07     63.49 o
 -11   3  15      620.60      668.56     35.43 o
  -9   3  15      319.01      331.08     26.41 o
  -7   3  15      353.20      420.55     28.54 o
  -5   3  15      924.60      912.85     36.34 o
  -3   3  15     1560.33     1615.49     46.38 o
  -1   3  15     1080.00     1082.38     56.62 o
   1   3  15      584.03      588.93     47.54 o
   3   3  15      702.37      690.08     56.97 o
   5   3  15      494.06      523.57     69.13 o
   7   3  15      219.87      255.47     38.18 o
   9   3  15      236.44      215.31     33.38 o
  11   3  15      211.47      180.04     37.98 o
 -16   4  15       67.33      114.42     27.03 o
 -14   4  15      108.60       91.00     17.37 o
 -12   4  15      256.50      260.18     32.89 o
 -10   4  15      477.28      417.29     30.30 o
  -8   4  15      251.11      264.76     24.91 o
  -6   4  15       58.34       55.63     22.81 o
  -4   4  15      251.70      297.96     28.90 o
  -2   4  15      348.64      307.43     38.63 o
   0   4  15      350.12      335.48     39.99 o
   2   4  15      665.60      669.98     52.32 o
   4   4  15      339.92      276.29     64.57 o
   6   4  15       46.14       62.87     24.77 o
   8   4  15      123.04      140.54     45.58 o
 -15   5  15       95.53       91.16     29.63 o
 -13   5  15        4.16       21.07     13.19 o
 -11   5  15      137.09      157.92     25.30 o
  -9   5  15      219.33      204.42     26.84 o
  -7   5  15      273.53      248.75     34.30 o
  -5   5  15      439.55      423.21     35.81 o
  -3   5  15      284.81      252.72     36.34 o
  -1   5  15      271.75      247.22     35.34 o
   1   5  15      251.97      299.21     54.31 o
   3   5  15      121.40       74.82     23.08 o
   5   5  15      203.52      237.52     55.45 o
 -12   6  15      193.05      154.21     41.78 o
 -10   6  15      351.15      351.40     36.03 o
  -8   6  15      599.72      625.92     70.55 o
  -6   6  15      621.92      600.99     56.73 o
  -4   6  15      369.12      392.44     53.96 o
  -2   6  15      305.48      266.82     38.66 o
   0   6  15      229.46      188.71     60.39 o
   2   6  15       58.25       42.75     21.31 o
  -7   7  15      121.13       93.44     39.50 o
  -5   7  15      184.60      194.47     45.58 o
 -16   0  16      120.19      151.17     43.30 o
 -14   0  16      165.29      199.79     46.34 o
 -12   0  16      562.86      553.78     69.89 o
 -10   0  16     1361.22     1248.86     90.40 o
  -8   0  16     1051.21     1111.37     81.28 o
  -6   0  16      973.14      893.35     69.89 o
  -4   0  16     2464.14     2557.74    114.71 o
   0   0  16     2145.41     2274.39    107.87 o
   2   0  16     1862.43     1900.02    101.79 o
   4   0  16     1292.60     1243.97     69.51 o
   6   0  16      742.04      701.00     51.53 o
   8   0  16      240.31      298.53     37.87 o
  10   0  16      297.29      352.48     60.77 o
 -17   1  16       43.44       97.43     25.48 o
 -15   1  16        1.73       42.94     18.17 o
 -13   1  16       21.06       11.41     17.51 o
 -11   1  16       55.18       67.70     22.45 o
  -9   1  16        0.97       -3.07     15.95 o
  -7   1  16       40.90       67.87     19.34 o
  -5   1  16      347.84      313.93     23.26 o
  -3   1  16        5.01       34.10      8.83 o
  -1   1  16      347.26      304.62     48.62 o
   1   1  16      142.32      200.70     30.60 o
   3   1  16       19.08       43.24     12.15 o
   5   1  16      126.31      140.08     21.42 o
   7   1  16      140.63      120.05     19.45 o
   9   1  16       20.18       40.44     13.46 o
 -16   2  16      363.40      451.57     48.87 o
 -14   2  16      583.72      642.91     55.04 o
 -12   2  16      828.00      922.16     61.46 o
 -10   2  16      491.39      564.05     38.17 o
  -8   2  16      843.79      876.46     36.66 o
  -6   2  16     1039.05     1104.85     39.93 o
  -4   2  16      745.51      805.59     34.18 o
  -2   2  16      955.35      926.05     46.74 o
   0   2  16      777.96      854.88     81.28 o
   2   2  16      655.43      719.95     53.15 o
   4   2  16      590.15      645.87     51.73 o
   6   2  16      477.61      429.51     46.35 o
   8   2  16      574.56      521.52     40.29 o
 -15   3  16       81.39       97.38     19.77 o
 -13   3  16       16.76        5.12     21.98 o
 -11   3  16       32.71       26.38     10.06 o
  -9   3  16       80.67       78.64     25.22 o
  -7   3  16       19.62        3.86      9.08 o
  -5   3  16       29.57       46.73     14.58 o
  -3   3  16      423.13      514.86     35.28 o
  -1   3  16      368.32      356.98     40.28 o
   1   3  16       85.80       44.63     20.55 o
   3   3  16       80.11       77.34     22.79 o
   5   3  16       15.64       35.96     28.11 o
   7   3  16       20.69       52.10     19.50 o
 -16   4  16       27.36        5.32     21.27 o
 -14   4  16       50.30       64.70     25.63 o
 -12   4  16       29.43       48.82     14.42 o
 -10   4  16       92.58       95.73     17.10 o
  -8   4  16      313.66      385.76     29.75 o
  -6   4  16      401.66      341.39     27.52 o
  -4   4  16      403.93      406.01     33.82 o
  -2   4  16      254.98      277.86     37.64 o
   0   4  16      183.28      202.81     34.18 o
   2   4  16      238.25      296.26     54.69 o
   4   4  16      217.30      213.39     35.40 o
   6   4  16      257.84      221.06     55.45 o
 -13   5  16      296.55      321.33     53.94 o
 -11   5  16      329.95      344.11     67.14 o
  -9   5  16      259.17      258.67     30.82 o
  -7   5  16      418.14      452.28     37.80 o
  -5   5  16      360.93      394.53     35.28 o
  -3   5  16      166.18      184.03     42.16 o
  -1   5  16      219.97      192.88     39.50 o
   1   5  16      301.45      323.36     42.44 o
   3   5  16      242.48      237.77     50.90 o
  -8   6  16       78.81       36.55     19.39 o
  -6   6  16       99.98      119.85     21.94 o
  -4   6  16       55.69       39.99     27.35 o
  -2   6  16       76.68      144.33     39.50 o
 -15   1  17      210.17      179.84     47.10 o
 -13   1  17      363.43      354.96     55.83 o
 -11   1  17      442.24      528.74     61.15 o
  -9   1  17      491.01      543.36     88.12 o
  -7   1  17      572.13      590.48     68.37 o
  -5   1  17      466.50      518.95    102.93 o
  -3   1  17      472.49      475.54     56.97 o
  -1   1  17      976.71      982.77     53.43 o
   1   1  17     1132.48     1176.59     59.62 o
   3   1  17      970.40      947.55     58.01 o
   5   1  17      827.79      830.76     80.11 o
   7   1  17      585.27      546.34     40.65 o
 -14   2  17       39.64       69.13     21.17 o
 -12   2  17        6.94       39.14     22.03 o
 -10   2  17        1.77       11.77     14.93 o
  -8   2  17      293.43      291.68     39.74 o
  -6   2  17      364.26      412.59     28.26 o
  -4   2  17       71.46       61.69     14.40 o
  -2   2  17       18.78       33.55     18.99 o
   0   2  17        1.91       18.99     18.23 o
   2   2  17        9.04       40.20     18.59 o
   4   2  17       15.19       51.95     18.24 o
   6   2  17       37.60       46.45     22.79 o
 -13   3  17       63.51       68.44     18.64 o
 -11   3  17      121.93      116.65     31.08 o
  -9   3  17      231.91      238.79     23.98 o
  -7   3  17      225.34      219.72     22.11 o
  -5   3  17      606.56      618.81     33.85 o
  -3   3  17      592.82      550.83     37.50 o
  -1   3  17      257.11      190.58     30.85 o
   1   3  17      321.42      400.33     63.05 o
   3   3  17      309.15      315.47     43.68 o
   5   3  17      192.99      200.55     50.14 o
 -14   4  17      162.13      173.20     46.34 o
 -12   4  17      336.25      361.67     35.45 o
 -10   4  17      209.20      204.55     26.21 o
  -8   4  17       45.85       32.40     16.56 o
  -6   4  17       96.35      131.23     22.25 o
  -4   4  17      194.31      178.47     58.49 o
  -2   4  17      110.80      112.43     24.97 o
   0   4  17      248.78      229.34     35.34 o
   2   4  17      273.43      267.51     39.26 o
 -11   5  17       36.51      -14.43     14.43 o
  -9   5  17       89.70      100.77     20.05 o
  -7   5  17      144.58      145.19     24.51 o
  -5   5  17      113.32      109.31     25.55 o
  -3   5  17      164.87      222.09     49.00 o
  -1   5  17      209.61      371.47     63.81 o
  -6   6  17       58.89       88.12     32.66 o
 -12   0  18      626.30      616.83     77.48 o
 -10   0  18      638.40      715.59     79.76 o
  -8   0  18      188.61      335.76     57.73 o
  -6   0  18      197.63      241.57     45.58 o
   4   0  18      523.10      527.20     65.33 o
   6   0  18      380.96      452.75     63.81 o
 -13   1  18        1.55       33.45     18.71 o
 -11   1  18       11.87       11.75     16.55 o
  -9   1  18        3.65        3.74     13.69 o
  -7   1  18       84.39       87.54     19.47 o
  -5   1  18       75.14       95.50     20.39 o
  -1   1  18       29.18       27.35     15.19 o
   1   1  18       34.38       46.34     22.03 o
   3   1  18      125.45      142.86     25.31 o
   5   1  18       57.58       35.11     22.03 o
 -12   2  18       49.22       65.14     22.17 o
 -10   2  18       47.43       60.79     23.55 o
  -8   2  18      186.86      216.52     53.18 o
  -6   2  18      117.56      123.18     46.72 o
  -4   2  18      202.14      161.96     26.58 o
  -2   2  18      624.81      614.16     48.87 o
   0   2  18      727.63      774.41     58.49 o
   2   2  18      481.48      557.87     50.36 o
   4   2  18      282.98      294.54     38.82 o
 -11   3  18      198.74      230.27     35.94 o
  -9   3  18      157.67      150.09     23.55 o
  -7   3  18       87.52       85.30     18.20 o
  -5   3  18      192.90      171.02     23.11 o
  -3   3  18      286.55      310.80     38.94 o
  -1   3  18      159.69      176.04     38.74 o
   1   3  18       54.72       87.21     22.75 o
 -10   4  18       77.39       73.96     26.59 o
  -8   4  18      146.55      118.73     30.37 o
  -6   4  18      421.06      379.19     43.72 o
  -4   4  18      350.40      444.57     71.03 o
  -2   4  18      119.55      107.46     25.17 o
  -7   5  18       83.45       86.60     25.83 o
  -9   1  19      172.81      173.80     30.72 o
  -7   1  19      183.22      209.65     49.38 o
  -8   2  19      134.81      156.19     49.00 o
  -6   2  19      118.18      177.76     38.74 o
  -2   2  19       53.90       57.73     22.03 o
   0   2  19       55.61       55.74     24.69 o
   2   2  19      116.21      107.11     41.02 o
  -7   3  19      100.68      149.91     22.21 o
  -5   3  19      188.18      131.80     33.04 o
  -3   3  19      137.74      167.48     30.17 o
  -7   1  20       66.32       94.96     28.87 o
 
